# Supplementary material for: Identification of novel genera and subcluster classifications for mycobacteriophages
Source: Microbiome Res Rep. 2023 Jun 15;2(3):21. doi: 10.20517/mrr.2023.17 (PMC10688833; doi:10.20517/mrr.2023.17)
Supplement: Supplementary file 1 [file mrr-2-3-21-SupplementaryMaterials.xlsx]

## Sheet: Sheet1
	Cluster	Subcluster	Taxonomy as of December 2022	Novel genus identified in study	Proposed subcluster reassignments
	Cluster A
	Kugel	A1	Viruses; Duplodnaviria; Heunggongvirae; Uroviricota; Caudoviricetes; Fromanvirus; Fromanvirus kugel
	Bxb1	A1	Viruses; Duplodnaviria; Heunggongvirae; Uroviricota; Caudoviricetes; Fromanvirus; Fromanvirus Bxb1
	Billknuckles	A1	Viruses; Duplodnaviria; Heunggongvirae; Uroviricota; Caudoviricetes; Fromanvirus; Fromanvirus billknuckles
	Scowl	A1	Viruses; Duplodnaviria; Heunggongvirae; Uroviricota; Caudoviricetes; Fromanvirus; unclassified Fromanvirus; Mycobacterium phage Scowl
	Bones	A1	Viruses; Duplodnaviria; Heunggongvirae; Uroviricota; Caudoviricetes; Fromanvirus; unclassified Fromanvirus; Mycobacterium phage Bones
	Alsfro	A1	Viruses; Duplodnaviria; Heunggongvirae; Uroviricota; Caudoviricetes; Fromanvirus; unclassified Fromanvirus; Mycobacterium phage Alsfro
	Abrogate	A1	Viruses; Duplodnaviria; Heunggongvirae; Uroviricota; Caudoviricetes; Fromanvirus; unclassified Fromanvirus; Mycobacterium phage Abrogate
	Solon	A1	Viruses; Duplodnaviria; Heunggongvirae; Uroviricota; Caudoviricetes; Fromanvirus; Fromanvirus solon; Mycobacterium phage Solon
	Sagefire	A1	Viruses; Duplodnaviria; Heunggongvirae; Uroviricota; Caudoviricetes; Fromanvirus; unclassified Fromanvirus; Mycobacterium phage Sagefire
	Edtherson	A1	Viruses; Duplodnaviria; Heunggongvirae; Uroviricota; Caudoviricetes; Fromanvirus; unclassified Fromanvirus; Mycobacterium phage Edtherson
	Rutherferd	A1	Viruses; Duplodnaviria; Heunggongvirae; Uroviricota; Caudoviricetes; Fromanvirus; unclassified Fromanvirus; Mycobacterium phage Rutherferd
	Nerujay	A1	Viruses; Duplodnaviria; Heunggongvirae; Uroviricota; Caudoviricetes; Fromanvirus; unclassified Fromanvirus; Mycobacterium phage Nerujay
	Trouble	A1	Viruses; Duplodnaviria; Heunggongvirae; Uroviricota; Caudoviricetes; Fromanvirus; unclassified Fromanvirus; Mycobacterium phage Trouble
	JackSparrow	A1	Viruses; Duplodnaviria; Heunggongvirae; Uroviricota; Caudoviricetes; Fromanvirus; unclassified Fromanvirus; Mycobacterium phage JackSparrow
	SkiPole	A1	Viruses; Duplodnaviria; Heunggongvirae; Uroviricota; Caudoviricetes; Fromanvirus; Fromanvirus skipole; Mycobacterium phage SkiPole
	JC27	A1	Viruses; Duplodnaviria; Heunggongvirae; Uroviricota; Caudoviricetes; Fromanvirus; Fromanvirus JC27
	MPlant7149	A1	Viruses; Duplodnaviria; Heunggongvirae; Uroviricota; Caudoviricetes; Fromanvirus; unclassified Fromanvirus; Mycobacterium phage MPlant7149
	Bob3	A1	Viruses; Duplodnaviria; Heunggongvirae; Uroviricota; Caudoviricetes; Fromanvirus; unclassified Fromanvirus; Mycobacterium phage Bob3
	Rohr	A1	Viruses; Duplodnaviria; Heunggongvirae; Uroviricota; Caudoviricetes; Fromanvirus; unclassified Fromanvirus; Mycobacterium phage Rohr
	RidgeCB	A1	Viruses; Duplodnaviria; Heunggongvirae; Uroviricota; Caudoviricetes; Fromanvirus; Fromanvirus ridgecb; Mycobacterium phage RidgeCB
	Sumter	A1	Viruses; Duplodnaviria; Heunggongvirae; Uroviricota; Caudoviricetes; Fromanvirus; unclassified Fromanvirus; Mycobacterium phage Sumter
	Jorgensen	A1	Viruses; Duplodnaviria; Heunggongvirae; Uroviricota; Caudoviricetes; Fromanvirus; unclassified Fromanvirus; Mycobacterium phage Jorgensen
	Dulcie	A1	Viruses; Duplodnaviria; Heunggongvirae; Uroviricota; Caudoviricetes; Fromanvirus; unclassified Fromanvirus; Mycobacterium phage Dulcie
	Lamina13	A1	Viruses; Duplodnaviria; Heunggongvirae; Uroviricota; Caudoviricetes; Fromanvirus; unclassified Fromanvirus; Mycobacterium phage Lamina13
	Tasp14	A1	Viruses; Duplodnaviria; Heunggongvirae; Uroviricota; Caudoviricetes; Fromanvirus; unclassified Fromanvirus; Mycobacterium phage Tasp14
	Graduation	A1	Viruses; Duplodnaviria; Heunggongvirae; Uroviricota; Caudoviricetes; Fromanvirus; unclassified Fromanvirus; Mycobacterium phage Graduation
	Papez	A1	Viruses; Duplodnaviria; Heunggongvirae; Uroviricota; Caudoviricetes; Fromanvirus; unclassified Fromanvirus; Mycobacterium phage Papez
	Doom	A1	Viruses; Duplodnaviria; Heunggongvirae; Uroviricota; Caudoviricetes; Fromanvirus; Fromanvirus doom
	KyMonks1A	A1	Viruses; Duplodnaviria; Heunggongvirae; Uroviricota; Caudoviricetes; Fromanvirus; unclassified Fromanvirus; Mycobacterium phage KyMonks1A
	Magnar	A1	Viruses; Duplodnaviria; Heunggongvirae; Uroviricota; Caudoviricetes; Fromanvirus; unclassified Fromanvirus; Mycobacterium phage Magnar
	Seabiscuit	A1	Viruses; Duplodnaviria; Heunggongvirae; Uroviricota; Caudoviricetes; Fromanvirus; unclassified Fromanvirus; Mycobacterium phage Seabiscuit
	KSSJEB	A1	Viruses; Duplodnaviria; Heunggongvirae; Uroviricota; Caudoviricetes; Fromanvirus; Fromanvirus kssjeb
	Ichabod	A1	Viruses; Duplodnaviria; Heunggongvirae; Uroviricota; Caudoviricetes; Fromanvirus; unclassified Fromanvirus; Mycobacterium phage Ichabod
	Manatee	A1	Viruses; Duplodnaviria; Heunggongvirae; Uroviricota; Caudoviricetes; Fromanvirus; unclassified Fromanvirus; Mycobacterium phage Manatee
	U2	A1	Viruses; Duplodnaviria; Heunggongvirae; Uroviricota; Caudoviricetes; Fromanvirus; Fromanvirus U2; Mycobacterium phage U2
	Switzer	A1	Viruses; Duplodnaviria; Heunggongvirae; Uroviricota; Caudoviricetes; Fromanvirus; Fromanvirus switzer
	Jasper	A1	Viruses; Duplodnaviria; Heunggongvirae; Uroviricota; Caudoviricetes; Fromanvirus; Fromanvirus jasper
	Dreamboat	A1	Viruses; Duplodnaviria; Heunggongvirae; Uroviricota; Caudoviricetes; Fromanvirus; Fromanvirus jasper; Mycobacterium phage Dreamboat
	Bruns	A1	Viruses; Duplodnaviria; Heunggongvirae; Uroviricota; Caudoviricetes; Fromanvirus; Fromanvirus bruns
	Euphoria	A1	Viruses; Duplodnaviria; Heunggongvirae; Uroviricota; Caudoviricetes; Fromanvirus; Fromanvirus euphoria
	Corvo	A1	Viruses; Duplodnaviria; Heunggongvirae; Uroviricota; Caudoviricetes; Fromanvirus; unclassified Fromanvirus; Mycobacterium phage Corvo
	MaryBeth	A1	Viruses; Duplodnaviria; Heunggongvirae; Uroviricota; Caudoviricetes; Fromanvirus; unclassified Fromanvirus; Mycobacterium phage MaryBeth
	Wheeler	A1	Viruses; Duplodnaviria; Heunggongvirae; Uroviricota; Caudoviricetes; Fromanvirus; unclassified Fromanvirus; Mycobacterium phage Wheeler
	Lockley	A1	Viruses; Duplodnaviria; Heunggongvirae; Uroviricota; Caudoviricetes; Fromanvirus; Fromanvirus lockley
	DD5	A1	Viruses; Duplodnaviria; Heunggongvirae; Uroviricota; Caudoviricetes; Fromanvirus; Fromanvirus lockley; Mycobacterium phage DD5
	Alvin	A1	Viruses; Duplodnaviria; Heunggongvirae; Uroviricota; Caudoviricetes; Fromanvirus; unclassified Fromanvirus; Mycobacterium phage Alvin
	Petruchio	A1	Viruses; Duplodnaviria; Heunggongvirae; Uroviricota; Caudoviricetes; Fromanvirus; unclassified Fromanvirus; Mycobacterium phage Petruchio
	Traft412	A1	Viruses; Duplodnaviria; Heunggongvirae; Uroviricota; Caudoviricetes; Fromanvirus; unclassified Fromanvirus; Mycobacterium phage Traft412
	CASbig	A1	Viruses; Duplodnaviria; Heunggongvirae; Uroviricota; Caudoviricetes; Fromanvirus; unclassified Fromanvirus; Mycobacterium phage CASbig
	Marcell	A1	Viruses; Duplodnaviria; Heunggongvirae; Uroviricota; Caudoviricetes; Fromanvirus; Fromanvirus marcell
	Killigrew	A1	Viruses; Duplodnaviria; Heunggongvirae; Uroviricota; Caudoviricetes; Fromanvirus; unclassified Fromanvirus; Mycobacterium phage Killigrew
	ILeeKay	A1	Viruses; Duplodnaviria; Heunggongvirae; Uroviricota; Caudoviricetes; Fromanvirus; unclassified Fromanvirus; Mycobacterium phage ILeeKay
	Crispicous1	A1	Viruses; Duplodnaviria; Heunggongvirae; Uroviricota; Caudoviricetes; Fromanvirus; unclassified Fromanvirus; Mycobacterium phage Crispicous1
	Mryolo	A1	Viruses; Duplodnaviria; Heunggongvirae; Uroviricota; Caudoviricetes; Fromanvirus; unclassified Fromanvirus; Mycobacterium phage Mryolo
	Sibs6	A1	Viruses; Duplodnaviria; Heunggongvirae; Uroviricota; Caudoviricetes; Fromanvirus; unclassified Fromanvirus; Mycobacterium phage Sibs6
	PattyP	A1	Viruses; Duplodnaviria; Heunggongvirae; Uroviricota; Caudoviricetes; Fromanvirus; unclassified Fromanvirus; Mycobacterium phage PattyP
	Museum	A1	Viruses; Duplodnaviria; Heunggongvirae; Uroviricota; Caudoviricetes; Fromanvirus; Fromanvirus museum
	Snazzy	A1	Viruses; Duplodnaviria; Heunggongvirae; Uroviricota; Caudoviricetes; Fromanvirus; unclassified Fromanvirus; Mycobacterium phage Snazzy
	Atkinbua	A1	Viruses; Duplodnaviria; Heunggongvirae; Uroviricota; Caudoviricetes; Fromanvirus; unclassified Fromanvirus; Mycobacterium phage Atkinbua
	ConceptII	A1	Viruses; Duplodnaviria; Heunggongvirae; Uroviricota; Caudoviricetes; Fromanvirus; unclassified Fromanvirus; Mycobacterium phage ConceptII
	Kanely	A1	Viruses; Duplodnaviria; Heunggongvirae; Uroviricota; Caudoviricetes; Fromanvirus; unclassified Fromanvirus; Mycobacterium phage Kanely
	SarFire	A1	Viruses; Duplodnaviria; Heunggongvirae; Uroviricota; Caudoviricetes; Fromanvirus; unclassified Fromanvirus; Mycobacterium phage SarFire
	Rufus	A1	Viruses; Duplodnaviria; Heunggongvirae; Uroviricota; Caudoviricetes; Fromanvirus; unclassified Fromanvirus; Mycobacterium phage Rufus
	Arlo	A1	Viruses; Duplodnaviria; Heunggongvirae; Uroviricota; Caudoviricetes; Fromanvirus; unclassified Fromanvirus; Mycobacterium phage Arlo
	Maroc7	A1	Viruses; Duplodnaviria; Heunggongvirae; Uroviricota; Caudoviricetes; Fromanvirus; unclassified Fromanvirus; Mycobacterium phage Maroc7
	Lesedi	A1	Viruses; Duplodnaviria; Heunggongvirae; Uroviricota; Caudoviricetes; Fromanvirus; Fromanvirus lesedi
	BK1	A1	Viruses; Duplodnaviria; Heunggongvirae; Uroviricota; Caudoviricetes; Fromanvirus; unclassified Fromanvirus; Mycobacterium phage BK1
	Gompeii16	A1	Viruses; Duplodnaviria; Heunggongvirae; Uroviricota; Caudoviricetes; Fromanvirus; unclassified Fromanvirus; Mycobacterium phage Gompeii16
	Bircsak	A1	Viruses; Duplodnaviria; Heunggongvirae; Uroviricota; Caudoviricetes; Fromanvirus; unclassified Fromanvirus; Mycobacterium phage Bircsak
	BigPaolini	A1	Viruses; Duplodnaviria; Heunggongvirae; Uroviricota; Caudoviricetes; Fromanvirus; unclassified Fromanvirus; Mycobacterium phage BigPaolini
	PacerPaul	A1	Viruses; Duplodnaviria; Heunggongvirae; Uroviricota; Caudoviricetes; Fromanvirus; unclassified Fromanvirus; Mycobacterium phage PacerPaul
	Pari	A1	Viruses; Duplodnaviria; Heunggongvirae; Uroviricota; Caudoviricetes; Fromanvirus; unclassified Fromanvirus; Mycobacterium phage Pari
	Anglerfish	A1	Viruses; Duplodnaviria; Heunggongvirae; Uroviricota; Caudoviricetes; Fromanvirus; unclassified Fromanvirus; Mycobacterium phage Anglerfish
	Rajelicia	A1	Viruses; Duplodnaviria; Heunggongvirae; Uroviricota; Caudoviricetes; Fromanvirus; unclassified Fromanvirus; Mycobacterium phage Rajelicia
	Pippin	A1	Viruses; Duplodnaviria; Heunggongvirae; Uroviricota; Caudoviricetes; Fromanvirus; unclassified Fromanvirus; Mycobacterium phage Pippin
	Acme	A1	Viruses; Duplodnaviria; Heunggongvirae; Uroviricota; Caudoviricetes; Fromanvirus; unclassified Fromanvirus; Mycobacterium phage Acme
	Fajezeel	A1	Viruses; Duplodnaviria; Heunggongvirae; Uroviricota; Caudoviricetes; Fromanvirus; unclassified Fromanvirus; Mycobacterium phage Fajezeel
	HarryOW	A1	Viruses; Duplodnaviria; Heunggongvirae; Uroviricota; Caudoviricetes; Fromanvirus; unclassified Fromanvirus; Mycobacterium phage HarryOW
	Rhynn	A1	Viruses; Duplodnaviria; Heunggongvirae; Uroviricota; Caudoviricetes; Fromanvirus; unclassified Fromanvirus; Mycobacterium phage Rhynn
	Michley	A1	Viruses; Duplodnaviria; Heunggongvirae; Uroviricota; Caudoviricetes; Fromanvirus; unclassified Fromanvirus; Mycobacterium phage Michley
	Mrgordo	A1	Viruses; Duplodnaviria; Heunggongvirae; Uroviricota; Caudoviricetes; Fromanvirus; Fromanvirus mrgordo
	Big3	A1	Viruses; Duplodnaviria; Heunggongvirae; Uroviricota; Caudoviricetes; Fromanvirus; unclassified Fromanvirus; Mycobacterium phage Big3
	Lopton	A1	Viruses; Duplodnaviria; Heunggongvirae; Uroviricota; Caudoviricetes; Fromanvirus; unclassified Fromanvirus; Mycobacterium phage Lopton
	Niza	A1	Viruses; Duplodnaviria; Heunggongvirae; Uroviricota; Caudoviricetes; Fromanvirus; unclassified Fromanvirus; Mycobacterium phage Niza
	Adahisdi	A1	Viruses; Duplodnaviria; Heunggongvirae; Uroviricota; Caudoviricetes; Fromanvirus; unclassified Fromanvirus; Mycobacterium phage Adahisdi
	Oogway	A1	Viruses; Duplodnaviria; Heunggongvirae; Uroviricota; Caudoviricetes; Fromanvirus; unclassified Fromanvirus; Mycobacterium phage Oogway
	Ajay	A1	Viruses; Duplodnaviria; Heunggongvirae; Uroviricota; Caudoviricetes; Fromanvirus; unclassified Fromanvirus; Mycobacterium phage Ajay
	Turj99	A1	Viruses; Duplodnaviria; Heunggongvirae; Uroviricota; Caudoviricetes; Fromanvirus; unclassified Fromanvirus; Mycobacterium phage Turj99
	Magnito	A1	Viruses; Duplodnaviria; Heunggongvirae; Uroviricota; Caudoviricetes; Fromanvirus; unclassified Fromanvirus; Mycobacterium phage Magnito
	Makemake	A1	Viruses; Duplodnaviria; Heunggongvirae; Uroviricota; Caudoviricetes; Fromanvirus; unclassified Fromanvirus; Mycobacterium phage Makemake
	Barriga	A1	Viruses; Duplodnaviria; Heunggongvirae; Uroviricota; Caudoviricetes; Fromanvirus; unclassified Fromanvirus; Mycobacterium phage Barriga
	Nhonho	A1	Viruses; Duplodnaviria; Heunggongvirae; Uroviricota; Caudoviricetes; Fromanvirus; unclassified Fromanvirus; Mycobacterium phage Nhonho
	KBG	A1	Viruses; Duplodnaviria; Heunggongvirae; Uroviricota; Caudoviricetes; Fromanvirus; Fromanvirus KBG
	Pita2	A1	Viruses; Duplodnaviria; Heunggongvirae; Uroviricota; Caudoviricetes; Fromanvirus; unclassified Fromanvirus; Mycobacterium phage Pita2
	SpikeBT	A1	Viruses; Duplodnaviria; Heunggongvirae; Uroviricota; Caudoviricetes; Fromanvirus; unclassified Fromanvirus; Mycobacterium phage SpikeBT
	AFIS	A1	Viruses; Duplodnaviria; Heunggongvirae; Uroviricota; Caudoviricetes; Fromanvirus; unclassified Fromanvirus; Mycobacterium phage AFIS
	NEHalo	A1	Viruses; Duplodnaviria; Heunggongvirae; Uroviricota; Caudoviricetes; Fromanvirus; unclassified Fromanvirus; Mycobacterium phage NEHalo
	Pinto	A1	Viruses; Duplodnaviria; Heunggongvirae; Uroviricota; Caudoviricetes; Fromanvirus; unclassified Fromanvirus; Mycobacterium phage Pinto
	GageAP	A1	Viruses; Duplodnaviria; Heunggongvirae; Uroviricota; Caudoviricetes; Fromanvirus; unclassified Fromanvirus; Mycobacterium phage GageAP
	Bethlehem	A1	Viruses; Duplodnaviria; Heunggongvirae; Uroviricota; Caudoviricetes; Fromanvirus; Fromanvirus bethlehem
	BBPiebs31	A1	Viruses; Duplodnaviria; Heunggongvirae; Uroviricota; Caudoviricetes; Fromanvirus; Fromanvirus bpbiebs31
	Smairt	A1	Viruses; Duplodnaviria; Heunggongvirae; Uroviricota; Caudoviricetes; Fromanvirus; unclassified Fromanvirus; Mycobacterium phage Smairt
	PhrostyMug	A1	Viruses; Duplodnaviria; Heunggongvirae; Uroviricota; Caudoviricetes; Fromanvirus; unclassified Fromanvirus; Mycobacterium phage PhrostyMug
	Mule	A1	Viruses; Duplodnaviria; Heunggongvirae; Uroviricota; Caudoviricetes; Fromanvirus; unclassified Fromanvirus; Mycobacterium phage Mule
	Perseus	A1	Viruses; Duplodnaviria; Heunggongvirae; Uroviricota; Caudoviricetes; Fromanvirus; Fromanvirus perseus
	Aeneas	A1	Viruses; Duplodnaviria; Heunggongvirae; Uroviricota; Caudoviricetes; Fromanvirus; Fromanvirus nepal; Mycobacterium phage Aeneas
	Nepal	A1	Viruses; Duplodnaviria; Heunggongvirae; Uroviricota; Caudoviricetes; Fromanvirus; Fromanvirus nepal
	BaconJack	A1	Viruses; Duplodnaviria; Heunggongvirae; Uroviricota; Caudoviricetes; Fromanvirus; unclassified Fromanvirus; Mycobacterium phage BaconJack
	HanShotFirst	A1	Viruses; Duplodnaviria; Heunggongvirae; Uroviricota; Caudoviricetes; Fromanvirus; unclassified Fromanvirus; Mycobacterium phage HanShotFirst
	Violet	A1	Viruses; Duplodnaviria; Heunggongvirae; Uroviricota; Caudoviricetes; Fromanvirus; Fromanvirus violet; Mycobacterium phage Violet
	Pepe	A1	Viruses; Duplodnaviria; Heunggongvirae; Uroviricota; Caudoviricetes; Fromanvirus; unclassified Fromanvirus; Mycobacterium phage Pepe
	STLscum	A1	Viruses; Duplodnaviria; Heunggongvirae; Uroviricota; Caudoviricetes; Fromanvirus; unclassified Fromanvirus; Mycobacterium phage STLscum
	Ruotula	A1	Viruses; Duplodnaviria; Heunggongvirae; Uroviricota; Caudoviricetes; Fromanvirus; unclassified Fromanvirus; Mycobacterium phage Ruotula
	Ringer	A1	Viruses; Duplodnaviria; Heunggongvirae; Uroviricota; Caudoviricetes; Fromanvirus; unclassified Fromanvirus; Mycobacterium phage Ringer
	TheloniousMonk	A1	Viruses; Duplodnaviria; Heunggongvirae; Uroviricota; Caudoviricetes; Fromanvirus; unclassified Fromanvirus; Mycobacterium phage TheloniousMonk
	Blue	A1	Viruses; Duplodnaviria; Heunggongvirae; Uroviricota; Caudoviricetes; Fromanvirus; unclassified Fromanvirus; Mycobacterium phage Blue
	Che12	A2	Viruses; Duplodnaviria; Heunggongvirae; Uroviricota; Caudoviricetes; Fromanvirus; Fromanvirus Che12	Che12virus	Novel group (A21)
	Adzzy	A2	Viruses; Duplodnaviria; Heunggongvirae; Uroviricota; Caudoviricetes; Fromanvirus; unclassified Fromanvirus; Mycobacterium phage Adzzy	Che12virus	Novel group (A21)
	Chy5	A2	Viruses; Duplodnaviria; Heunggongvirae; Uroviricota; Caudoviricetes; Fromanvirus; unclassified Fromanvirus; Mycobacterium phage Chy5	D29virus	Novel group (A21)
	D29	A2	Viruses; Duplodnaviria; Heunggongvirae; Uroviricota; Caudoviricetes; Fromanvirus; Fromanvirus D29	D29virus	Novel group (A21)
	Chy4	A2	Viruses; Duplodnaviria; Heunggongvirae; Uroviricota; Caudoviricetes; Fromanvirus; unclassified Fromanvirus; Mycobacterium phage Chy4	D29virus	Novel group (A21)
	Serenity	A2	Viruses; Duplodnaviria; Heunggongvirae; Uroviricota; Caudoviricetes; Fromanvirus; unclassified Fromanvirus; Mycobacterium phage Serenity	Serenityvirus	Novel group (A21)
	L5	A2	Viruses; Duplodnaviria; Heunggongvirae; Uroviricota; Caudoviricetes; Fromanvirus; Fromanvirus L5	Serenityvirus	Novel group (A21)
	SWU1	A2	Viruses; Duplodnaviria; Heunggongvirae; Uroviricota; Caudoviricetes; Fromanvirus; Fromanvirus SWU1; Mycobacterium phage SWU1	Serenityvirus	Novel group (A21)
	First	A2	Viruses; Duplodnaviria; Heunggongvirae; Uroviricota; Caudoviricetes; Fromanvirus; unclassified Fromanvirus; Mycobacterium phage First
	20ES	A2	Viruses; Duplodnaviria; Heunggongvirae; Uroviricota; Caudoviricetes; Fromanvirus; unclassified Fromanvirus; Mycobacterium phage 20ES
	CRB1	A2	Viruses; Duplodnaviria; Heunggongvirae; Uroviricota; Caudoviricetes; Fromanvirus; unclassified Fromanvirus; Mycobacterium phage CRB1
	LadyBird	A2	Viruses; Duplodnaviria; Heunggongvirae; Uroviricota; Caudoviricetes; Fromanvirus; unclassified Fromanvirus; Mycobacterium phage LadyBird
	Trixie	A2	Viruses; Duplodnaviria; Heunggongvirae; Uroviricota; Caudoviricetes; Fromanvirus; Fromanvirus trixie; Mycobacterium phage Trixie
	ArcherNM	A2	Viruses; Duplodnaviria; Heunggongvirae; Uroviricota; Caudoviricetes; Fromanvirus; unclassified Fromanvirus; Mycobacterium phage ArcherNM
	RedRock	A2	Viruses; Duplodnaviria; Heunggongvirae; Uroviricota; Caudoviricetes; Fromanvirus; Fromanvirus redrock; Mycobacterium phage RedRock
	AnnaL29	A2	Viruses; Duplodnaviria; Heunggongvirae; Uroviricota; Caudoviricetes; Fromanvirus; unclassified Fromanvirus; Mycobacterium phage AnnaL29
	Loser	A2	Viruses; Duplodnaviria; Heunggongvirae; Uroviricota; Caudoviricetes; Fromanvirus; unclassified Fromanvirus; Mycobacterium phage Loser
	Larenn	A2	Viruses; Duplodnaviria; Heunggongvirae; Uroviricota; Caudoviricetes; Turbidovirus; Turbidovirus larenn; Mycobacterium phage Larenn
	Malec	A2	Viruses; Duplodnaviria; Heunggongvirae; Uroviricota; Caudoviricetes; Turbidovirus; Turbidovirus malec; Mycobacterium phage Malec
	Piro94	A2	Viruses; Duplodnaviria; Heunggongvirae; Uroviricota; Caudoviricetes; Turbidovirus; Turbidovirus piro94; Mycobacterium phage Piro94
	Equemioh13	A2	Viruses; Duplodnaviria; Heunggongvirae; Uroviricota; Caudoviricetes; Turbidovirus; unclassified Turbidovirus; Mycobacterium phage Equemioh13
	Centaur	A2	Viruses; Duplodnaviria; Heunggongvirae; Uroviricota; Caudoviricetes; Turbidovirus; Turbidovirus centaur; Mycobacterium phage Centaur
	Turbido	A2	Viruses; Duplodnaviria; Heunggongvirae; Uroviricota; Caudoviricetes; Turbidovirus; Turbidovirus turbido; Mycobacterium phage Turbido
	Bugsy	A2	Viruses; Duplodnaviria; Heunggongvirae; Uroviricota; Caudoviricetes; Turbidovirus; Turbidovirus bugsy; Mycobacterium phage Bugsy
	EvilGenius	A2	Viruses; Duplodnaviria; Heunggongvirae; Uroviricota; Caudoviricetes; Turbidovirus; Turbidovirus evilgenius; Mycobacterium phage EvilGenius
	JoshKayV	A2	Viruses; Duplodnaviria; Heunggongvirae; Uroviricota; Caudoviricetes; Turbidovirus; Turbidovirus joshkayV; Mycobacterium phage JoshKayV
	Echild	A2	Viruses; Duplodnaviria; Heunggongvirae; Uroviricota; Caudoviricetes; Turbidovirus; unclassified Turbidovirus; Mycobacterium phage Echild
	Benvolio	A2	Viruses; Duplodnaviria; Heunggongvirae; Uroviricota; Caudoviricetes; Turbidovirus; Turbidovirus benvolio; Mycobacterium phage Benvolio
	Fameo	A2	Viruses; Duplodnaviria; Heunggongvirae; Uroviricota; Caudoviricetes; Turbidovirus; Turbidovirus fameo; Mycobacterium phage Fameo
	Heffalump	A2	Viruses; Duplodnaviria; Heunggongvirae; Uroviricota; Caudoviricetes; Turbidovirus; Turbidovirus heffalump; Mycobacterium phage Heffalump
	Anselm	A2	Viruses; Duplodnaviria; Heunggongvirae; Uroviricota; Caudoviricetes; Turbidovirus; Turbidovirus anselm; Mycobacterium phage Anselm
	SweetiePie	A2	Viruses; Duplodnaviria; Heunggongvirae; Uroviricota; Caudoviricetes; Turbidovirus; unclassified Turbidovirus; Mycobacterium phage SweetiePie
	Georgie2	A2	Viruses; Duplodnaviria; Heunggongvirae; Uroviricota; Caudoviricetes; Turbidovirus; Turbidovirus georgie2; Mycobacterium phage Georgie2
	Pukovnik	A2	Viruses; Duplodnaviria; Heunggongvirae; Uroviricota; Caudoviricetes; Pukovnikvirus; Pukovnikvirus pukovnik
	IronMan	A2	Viruses; Duplodnaviria; Heunggongvirae; Uroviricota; Caudoviricetes; Pukovnikvirus; Pukovnikvirus ironman; Mycobacterium phage IronMan		Novel group (A22)
	Bactobuster	A2	Viruses; Duplodnaviria; Heunggongvirae; Uroviricota; Caudoviricetes; Pukovnikvirus; Pukovnikvirus bactobuster; Mycobacterium phage Bactobuster		Novel group (A22)
	Phaded	A2	Viruses; Duplodnaviria; Heunggongvirae; Uroviricota; Caudoviricetes; Pukovnikvirus; Pukovnikvirus phaded; Mycobacterium phage Phaded		Novel group (A22)
	PurpleHaze	A3	Viruses; Duplodnaviria; Heunggongvirae; Uroviricota; Caudoviricetes; Microwolfvirus; Microwolfvirus purplehaze; Mycobacterium phage Purple Haze		Novel group (A22)
	Bxz2	A3	Viruses; Duplodnaviria; Heunggongvirae; Uroviricota; Caudoviricetes; Microwolfvirus; Microwolfvirus Bxz2
	Zetzy	A3	Viruses; Duplodnaviria; Heunggongvirae; Uroviricota; Caudoviricetes; Microwolfvirus; Microwolfvirus zetzy; Mycobacterium phage Zetzy
	Jobu08	A3	Viruses; Duplodnaviria; Heunggongvirae; Uroviricota; Caudoviricetes; Microwolfvirus; unclassified Microwolfvirus; Mycobacterium phage Jobu08
	SoilDragon	A3	Viruses; Duplodnaviria; Heunggongvirae; Uroviricota; Caudoviricetes; Microwolfvirus; Microwolfvirus soildragon; Mycobacterium phage SoilDragon
	Wonder	A3	Viruses; Duplodnaviria; Heunggongvirae; Uroviricota; Caudoviricetes; Microwolfvirus; Microwolfvirus wonder
	JHC117	A3	Viruses; Duplodnaviria; Heunggongvirae; Uroviricota; Caudoviricetes; Microwolfvirus; Microwolfvirus JHC117
	Anubis	A3	Viruses; Duplodnaviria; Heunggongvirae; Uroviricota; Caudoviricetes; Microwolfvirus; Microwolfvirus JHC117; Mycobacterium phage Anubis
	Microwolf	A3	Viruses; Duplodnaviria; Heunggongvirae; Uroviricota; Caudoviricetes; Microwolfvirus; Microwolfvirus microwolf
	Tiffany	A3	Viruses; Duplodnaviria; Heunggongvirae; Uroviricota; Caudoviricetes; Microwolfvirus; unclassified Microwolfvirus; Mycobacterium phage Tiffany
	MarQuardt	A3	Viruses; Duplodnaviria; Heunggongvirae; Uroviricota; Caudoviricetes; Microwolfvirus; Microwolfvirus JHC117; Mycobacterium phage MarQuardt
	Veracruz	A3	Viruses; Duplodnaviria; Heunggongvirae; Uroviricota; Caudoviricetes; Veracruzvirus; Veracruzvirus veracruz; Mycobacterium phage Veracruz
	MA5	A3	Viruses; Duplodnaviria; Heunggongvirae; Uroviricota; Caudoviricetes; Veracruzvirus; Veracruzvirus MA5; Mycobacterium phage MA5
	Phantastic	A3	Viruses; Duplodnaviria; Heunggongvirae; Uroviricota; Caudoviricetes; Veracruzvirus; Veracruzvirus phantastic; Mycobacterium phage Phantastic
	BTCU-1	A3	Viruses; Duplodnaviria; Heunggongvirae; Uroviricota; Caudoviricetes; Veracruzvirus; Veracruzvirus BTCU1; Mycobacterium phage BTCU-1
	Rockstar	A3	Viruses; Duplodnaviria; Heunggongvirae; Uroviricota; Caudoviricetes; Veracruzvirus; Veracruzvirus rockstar
	BabyRay	A3	Viruses; Duplodnaviria; Heunggongvirae; Uroviricota; Caudoviricetes; Veracruzvirus; Veracruzvirus babyboy; Mycobacterium phage BabyRay
	Heldan	A3	Viruses; Duplodnaviria; Heunggongvirae; Uroviricota; Caudoviricetes; Veracruzvirus; Veracruzvirus heldan
	Pistachio	A3	Viruses; Duplodnaviria; Heunggongvirae; Uroviricota; Caudoviricetes; Veracruzvirus; Veracruzvirus pistachio; Mycobacterium phage Pistachio
	Stasia	A4	Viruses; Duplodnaviria; Heunggongvirae; Uroviricota; Caudoviricetes; Backyardiganvirus; Backyardiganvirus stasia; Mycobacterium phage Stasia
	Camperdownii	A4	Viruses; Duplodnaviria; Heunggongvirae; Uroviricota; Caudoviricetes; Backyardiganvirus; Backyardiganvirus camperdownii; Mycobacterium phage Camperdownii
	Cintron	A4	Viruses; Duplodnaviria; Heunggongvirae; Uroviricota; Caudoviricetes; Backyardiganvirus; Backyardiganvirus cintron; Mycobacterium phage Cintron
	Wizard007	A4	Viruses; Duplodnaviria; Heunggongvirae; Uroviricota; Caudoviricetes; Backyardiganvirus; Backyardiganvirus wizard007; Mycobacterium phage Wizard007
	LeoAvram	A4	Viruses; Duplodnaviria; Heunggongvirae; Uroviricota; Caudoviricetes; Backyardiganvirus; Backyardiganvirus leoavram; Mycobacterium phage LeoAvram
	Cerulean	A4	Viruses; Duplodnaviria; Heunggongvirae; Uroviricota; Caudoviricetes; Backyardiganvirus; Backyardiganvirus cerulean; Mycobacterium phage Cerulean
	Obama12	A4	Viruses; Duplodnaviria; Heunggongvirae; Uroviricota; Caudoviricetes; Backyardiganvirus; Backyardiganvirus LHTSCC
	LHTSCC	A4	Viruses; Duplodnaviria; Heunggongvirae; Uroviricota; Caudoviricetes; Backyardiganvirus; Backyardiganvirus LHTSCC
	Peaches	A4	Viruses; Duplodnaviria; Heunggongvirae; Uroviricota; Caudoviricetes; Backyardiganvirus; Backyardiganvirus peaches
	Kampy	A4	Viruses; Duplodnaviria; Heunggongvirae; Uroviricota; Caudoviricetes; Backyardiganvirus; unclassified Backyardiganvirus; Mycobacterium phage Kampy
	Arturo	A4	Viruses; Duplodnaviria; Heunggongvirae; Uroviricota; Caudoviricetes; Backyardiganvirus; Backyardiganvirus arturo
	Iracema64	A4	Viruses; Duplodnaviria; Heunggongvirae; Uroviricota; Caudoviricetes; Backyardiganvirus; unclassified Backyardiganvirus; Mycobacterium phage Iracema64
	Nyxis	A4	Viruses; Duplodnaviria; Heunggongvirae; Uroviricota; Caudoviricetes; Backyardiganvirus; Backyardiganvirus peaches; Mycobacterium phage Nyxis
	ICleared	A4	Viruses; Duplodnaviria; Heunggongvirae; Uroviricota; Caudoviricetes; Backyardiganvirus; Backyardiganvirus icleared; Mycobacterium phage ICleared
	Noelle	A4	Viruses; Duplodnaviria; Heunggongvirae; Uroviricota; Caudoviricetes; Backyardiganvirus; Backyardiganvirus noelle; Mycobacterium phage Noelle
	Wile	A4	Viruses; Duplodnaviria; Heunggongvirae; Uroviricota; Caudoviricetes; Backyardiganvirus; unclassified Backyardiganvirus; Mycobacterium phage Wile
	Backyardigan	A4	Viruses; Duplodnaviria; Heunggongvirae; Uroviricota; Caudoviricetes; Backyardiganvirus; Backyardiganvirus backyardigan
	Miramae	A4	Viruses; Duplodnaviria; Heunggongvirae; Uroviricota; Caudoviricetes; Backyardiganvirus; Backyardiganvirus miramae; Mycobacterium phage Miramae
	Mundrea	A4	Viruses; Duplodnaviria; Heunggongvirae; Uroviricota; Caudoviricetes; Backyardiganvirus; Backyardiganvirus mundrea; Mycobacterium phage Mundrea
	Cindaradix	A4	Viruses; Duplodnaviria; Heunggongvirae; Uroviricota; Caudoviricetes; Backyardiganvirus; Backyardiganvirus cindaradix; Mycobacterium phage Cindaradix
	Naca	A5	Viruses; Duplodnaviria; Heunggongvirae; Uroviricota; Caudoviricetes; Benedictvirus; Benedictvirus naca; Mycobacterium phage Naca
	UnionJack	A5	Viruses; Duplodnaviria; Heunggongvirae; Uroviricota; Caudoviricetes; Benedictvirus; Benedictvirus unionjack; Mycobacterium phage UnionJack
	Benedict	A5	Viruses; Duplodnaviria; Heunggongvirae; Uroviricota; Caudoviricetes; Benedictvirus; Benedictvirus benedict
	Chadwick	A5	Viruses; Duplodnaviria; Heunggongvirae; Uroviricota; Caudoviricetes; Benedictvirus; Benedictvirus chadwick; Mycobacterium phage Chadwick
	Scorpia	A5	Viruses; Duplodnaviria; Heunggongvirae; Uroviricota; Caudoviricetes; Benedictvirus; Benedictvirus scorpia; Mycobacterium phage Scorpia
	Swirley	A5	Viruses; Duplodnaviria; Heunggongvirae; Uroviricota; Caudoviricetes; Benedictvirus; Benedictvirus swirley; Mycobacterium phage Swirley
	LittleCherry	A5	Viruses; Duplodnaviria; Heunggongvirae; Uroviricota; Caudoviricetes; Benedictvirus; Benedictvirus littlecherry; Mycobacterium phage LittleCherry
	George	A5	Viruses; Duplodnaviria; Heunggongvirae; Uroviricota; Caudoviricetes; Fromanvirus; Fromanvirus george
	Theia	A5	Viruses; Duplodnaviria; Heunggongvirae; Uroviricota; Caudoviricetes; Benedictvirus; Benedictvirus theia; Mycobacterium phage Theia
	Cuco	A5	Viruses; Duplodnaviria; Heunggongvirae; Uroviricota; Caudoviricetes; Benedictvirus; Benedictvirus cuco
	Zolita	A5	Viruses; Duplodnaviria; Heunggongvirae; Uroviricota; Caudoviricetes; Benedictvirus; Benedictvirus zolita; Mycobacterium phage Zolita
	Bluefalcon	A5	Viruses; Duplodnaviria; Heunggongvirae; Uroviricota; Caudoviricetes; Benedictvirus; Benedictvirus bluefalcon; Mycobacterium phage Bluefalcon
	Archetta	A5	Viruses; Duplodnaviria; Heunggongvirae; Uroviricota; Caudoviricetes; Benedictvirus; Benedictvirus archetta; Mycobacterium phage Archetta
	Jovo	A5	Viruses; Duplodnaviria; Heunggongvirae; Uroviricota; Caudoviricetes; Benedictvirus; Benedictvirus jovo; Mycobacterium phage Jovo
	Conspiracy	A5	Viruses; Duplodnaviria; Heunggongvirae; Uroviricota; Caudoviricetes; Benedictvirus; unclassified Benedictvirus; Mycobacterium phage Conspiracy
	Tiger	A5	Viruses; Duplodnaviria; Heunggongvirae; Uroviricota; Caudoviricetes; Benedictvirus; Benedictvirus tiger
	Koko	A6	Viruses; Duplodnaviria; Heunggongvirae; Uroviricota; Caudoviricetes; Gladiatorvirus; Gladiatorvirus koko; Mycobacterium phage Koko
	Jeffabunny	A6	Viruses; Duplodnaviria; Heunggongvirae; Uroviricota; Caudoviricetes; Gladiatorvirus; Gladiatorvirus jeffabunny
	CloudWang3	A6	Viruses; Duplodnaviria; Heunggongvirae; Uroviricota; Caudoviricetes; Gladiatorvirus; Gladiatorvirus CloudWang3; Mycobacterium phage CloudWang3
	Artemis2UCLA	A6	Viruses; Duplodnaviria; Heunggongvirae; Uroviricota; Caudoviricetes; Gladiatorvirus; unclassified Gladiatorvirus; Mycobacterium phage Artemis2UCLA
	Zaka	A6	Viruses; Duplodnaviria; Heunggongvirae; Uroviricota; Caudoviricetes; Gladiatorvirus; Gladiatorvirus zaka; Mycobacterium phage Zaka
	Gladiator	A6	Viruses; Duplodnaviria; Heunggongvirae; Uroviricota; Caudoviricetes; Gladiatorvirus; Gladiatorvirus gladiator
	Blue7	A6	Viruses; Duplodnaviria; Heunggongvirae; Uroviricota; Caudoviricetes; Gladiatorvirus; Gladiatorvirus hammer; Mycobacterium phage Blue7
	Hammer	A6	Viruses; Duplodnaviria; Heunggongvirae; Uroviricota; Caudoviricetes; Gladiatorvirus; Gladiatorvirus hammer
	JewelBug	A6	Viruses; Duplodnaviria; Heunggongvirae; Uroviricota; Caudoviricetes; Gladiatorvirus; Gladiatorvirus jewelbug; Mycobacterium phage JewelBug
	VohminGhazi	A6	Viruses; Duplodnaviria; Heunggongvirae; Uroviricota; Caudoviricetes; Gladiatorvirus; Gladiatorvirus ericB; Mycobacterium phage VohminGhazi
	Ericb	A6	Viruses; Duplodnaviria; Heunggongvirae; Uroviricota; Caudoviricetes; Gladiatorvirus; Gladiatorvirus ericB
	Blinn1	A6	Viruses; Duplodnaviria; Heunggongvirae; Uroviricota; Caudoviricetes; Gladiatorvirus; Gladiatorvirus blinn1; Mycobacterium phage Blinn1
	Priamo	A6	Viruses; Duplodnaviria; Heunggongvirae; Uroviricota; Caudoviricetes; Gladiatorvirus; Gladiatorvirus priamo; Mycobacterium phage Priamo
	PP	Unclassified	Viruses; Duplodnaviria; Heunggongvirae; Uroviricota; Caudoviricetes; Sagamiharavirus; Sagamiharavirus PP; Mycobacterium phage PP
	Sheen	A7	Viruses; Duplodnaviria; Heunggongvirae; Uroviricota; Caudoviricetes; Sheenvirus; Sheenvirus Sheen; Mycobacterium phage Sheen
	SWU2	A7	Viruses; Duplodnaviria; Heunggongvirae; Uroviricota; Caudoviricetes; Timshelvirus; Timshelvirus SWU2; Mycobacterium phage SWU2
	HINdeR	A7	Viruses; Duplodnaviria; Heunggongvirae; Uroviricota; Caudoviricetes; Timshelvirus; Timshelvirus HINdeR; Mycobacterium phage HINdeR
	Timshel	A7	Viruses; Duplodnaviria; Heunggongvirae; Uroviricota; Caudoviricetes; Timshelvirus; Timshelvirus timshel
	DroogsArmy	A7	Viruses; Duplodnaviria; Heunggongvirae; Uroviricota; Caudoviricetes; Timshelvirus; Timshelvirus droogsarmy; Mycobacterium phage DroogsArmy
	Fredward	Unclassified	Viruses; Duplodnaviria; Heunggongvirae; Uroviricota; Caudoviricetes; Fromanvirus; unclassified Fromanvirus; Mycobacterium phage Fredward	Fredwardvirus
	Saintus	A8	Viruses; Duplodnaviria; Heunggongvirae; Uroviricota; Caudoviricetes; Fromanvirus; Fromanvirus saintus	Fredwardvirus
	Smeadley	A8	Viruses; Duplodnaviria; Heunggongvirae; Uroviricota; Caudoviricetes; Fromanvirus; Fromanvirus astro; Mycobacterium phage Smeadley	Fredwardvirus
	Astro	A8	Viruses; Duplodnaviria; Heunggongvirae; Uroviricota; Caudoviricetes; Fromanvirus; Fromanvirus astro	Fredwardvirus
	Yecey3	A9	Viruses; Duplodnaviria; Heunggongvirae; Uroviricota; Caudoviricetes; Yeceytrevirus; Yeceytrevirus yecey3; Mycobacterium phage Yecey3	Yecey3virus
	Alma	A9	Viruses; Duplodnaviria; Heunggongvirae; Uroviricota; Caudoviricetes; Fromanvirus; Fromanvirus alma	Almavirus
	Pioneer	A9	Viruses; Duplodnaviria; Heunggongvirae; Uroviricota; Caudoviricetes; Fromanvirus; unclassified Fromanvirus; Mycobacterium phage Pioneer	Almavirus
	Catalina	A9	Viruses; Duplodnaviria; Heunggongvirae; Uroviricota; Caudoviricetes; Fromanvirus; Fromanvirus packman; Mycobacterium phage Catalina	Almavirus
	Packman	A9	Viruses; Duplodnaviria; Heunggongvirae; Uroviricota; Caudoviricetes; Fromanvirus; Fromanvirus packman	Almavirus
	Severus	A10	Viruses; Duplodnaviria; Heunggongvirae; Uroviricota; Caudoviricetes; Fromanvirus; unclassified Fromanvirus; Mycobacterium phage Severus	Trikevirus
	Trike	A10	Viruses; Duplodnaviria; Heunggongvirae; Uroviricota; Caudoviricetes; Fromanvirus; unclassified Fromanvirus; Mycobacterium phage Trike	Trikevirus
	RhynO	A10	Viruses; Duplodnaviria; Heunggongvirae; Uroviricota; Caudoviricetes; Fromanvirus; unclassified Fromanvirus; Mycobacterium phage RhynO	Trikevirus
	Goose	A10	Viruses; Duplodnaviria; Heunggongvirae; Uroviricota; Caudoviricetes; Fromanvirus; Fromanvirus goose	Trikevirus
	Twister	A10	Viruses; Duplodnaviria; Heunggongvirae; Uroviricota; Caudoviricetes; Fromanvirus; Fromanvirus twister	Trikevirus
	Rebeuca	A10	Viruses; Duplodnaviria; Heunggongvirae; Uroviricota; Caudoviricetes; Fromanvirus; Fromanvirus rebeuca	Trikevirus
	Mulciber	A11	Viruses; Duplodnaviria; Heunggongvirae; Uroviricota; Caudoviricetes; Fromanvirus; unclassified Fromanvirus; Mycobacterium phage Mulciber	Mulcibervirus
	DarthPhader	A12	Viruses; Duplodnaviria; Heunggongvirae; Uroviricota; Caudoviricetes; Refugevirus; Refugevirus darthphader; Mycobacterium phage DarthPhader	DarthPhadervirus
	Refuge	A12	Viruses; Duplodnaviria; Heunggongvirae; Uroviricota; Caudoviricetes; Refugevirus; Refugevirus refuge; Mycobacterium phage Refuge	DarthPhadervirus
	Pharaoh	A12	Viruses; Duplodnaviria; Heunggongvirae; Uroviricota; Caudoviricetes; Pharaohvirus; Pharaohvirus pharaoh; Mycobacterium phage Pharaoh	DarthPhadervirus
	Steamy	A12	Viruses; Duplodnaviria; Heunggongvirae; Uroviricota; Caudoviricetes; Pharaohvirus; Pharaohvirus steamy; Mycobacterium phage Steamy	DarthPhadervirus
	Phlei	A13	Viruses; Duplodnaviria; Heunggongvirae; Uroviricota; Caudoviricetes; Phleivirus; Phleivirus Phlei; Mycobacterium phage Phlei	Phleivirus
	Jeeves	A14	Viruses; Duplodnaviria; Heunggongvirae; Uroviricota; Caudoviricetes; Luchadorvirus; Lucadorvirus jeeves; Mycobacterium phage Jeeves
	Luchador	A14	Viruses; Duplodnaviria; Heunggongvirae; Uroviricota; Caudoviricetes; Luchadorvirus; Lucadorvirus luchador; Mycobacterium phage Luchador
	Gail	A14	Viruses; Duplodnaviria; Heunggongvirae; Uroviricota; Caudoviricetes; Luchadorvirus; Lucadorvirus gail; Mycobacterium phage Gail
	EagleEye	A16	Viruses; Duplodnaviria; Heunggongvirae; Uroviricota; Caudoviricetes; Eagleeyevirus; Eagleeyevirus eagleeye; Mycobacterium phage EagleEye
	40AC	A17	Viruses; Duplodnaviria; Heunggongvirae; Uroviricota; Caudoviricetes; Santafevirus; Santafevirus sf40AC; Mycobacterium phage 40AC
	MyraDee	A18	Viruses; Duplodnaviria; Heunggongvirae; Uroviricota; Caudoviricetes; Myradeevirus; Myradeevirus MyraDee; Mycobacterium phage MyraDee
	Kimona	A19	Viruses; Duplodnaviria; Heunggongvirae; Uroviricota; Caudoviricetes; Kimonavirus; Kimonavirus kimona; Mycobacterium phage Kimona
	Anthony	A20	Viruses; Duplodnaviria; Heunggongvirae; Uroviricota; Caudoviricetes; Anthonyvirus; Anthonyvirus anthony; Mycobacterium phage Anthony
	Cluster B
	Osmaximus	B1	Viruses; Duplodnaviria; Heunggongvirae; Uroviricota; Caudoviricetes; Bclasvirinae; Pegunavirus; Pegunavirus Pg1; Mycobacterium phage OSmaximus
	Manad	B1	Viruses; Duplodnaviria; Heunggongvirae; Uroviricota; Caudoviricetes; Bclasvirinae; Pegunavirus; Pegunavirus manad; Mycobacterium phage Manad
	Apizium	B1	Viruses; Duplodnaviria; Heunggongvirae; Uroviricota; Caudoviricetes; Bclasvirinae; Pegunavirus; Pegunavirus apizium; Mycobacterium phage Apizium
	Badfish	B1	Viruses; Duplodnaviria; Heunggongvirae; Uroviricota; Caudoviricetes; Bclasvirinae; Pegunavirus; Pegunavirus Pg1; Mycobacterium phage JacAttac
	Pg1	B1	Viruses; Duplodnaviria; Heunggongvirae; Uroviricota; Caudoviricetes; Bclasvirinae; Pegunavirus; Pegunavirus Pg1; Mycobacterium phage Kikipoo
	Kikipoo	B1	Viruses; Duplodnaviria; Heunggongvirae; Uroviricota; Caudoviricetes; Bclasvirinae; Pegunavirus; Pegunavirus Pg1; Mycobacterium phage Badfish
	Orion	B1	Viruses; Duplodnaviria; Heunggongvirae; Uroviricota; Caudoviricetes; Bclasvirinae; Pegunavirus; Pegunavirus Pg1; Mycobacterium phage PG1
	JacAttac	B1	Viruses; Duplodnaviria; Heunggongvirae; Uroviricota; Caudoviricetes; Bclasvirinae; Pegunavirus; Pegunavirus Pg1; Mycobacterium phage Orion
	Suffolk	B1	Viruses; Duplodnaviria; Heunggongvirae; Uroviricota; Caudoviricetes; Bclasvirinae; Pegunavirus; Pegunavirus suffolk
	Newman	B1	Viruses; Duplodnaviria; Heunggongvirae; Uroviricota; Caudoviricetes; Bclasvirinae; Pegunavirus; Pegunavirus suffolk; Mycobacterium phage Newman
	ShiVal	B1	Viruses; Duplodnaviria; Heunggongvirae; Uroviricota; Caudoviricetes; Bclasvirinae; Pegunavirus; Pegunavirus suffolk; Mycobacterium phage Eremos
	Eremos	B1	Viruses; Duplodnaviria; Heunggongvirae; Uroviricota; Caudoviricetes; Bclasvirinae; Pegunavirus; Pegunavirus suffolk; Mycobacterium phage Colbert
	Colbert	B1	Viruses; Duplodnaviria; Heunggongvirae; Uroviricota; Caudoviricetes; Bclasvirinae; Pegunavirus; Pegunavirus suffolk; Mycobacterium phage ShiVal
	Pops	B1	Viruses; Duplodnaviria; Heunggongvirae; Uroviricota; Caudoviricetes; Bclasvirinae; Pegunavirus; Pegunavirus suffolk; Mycobacterium phage Pops
	KingTut	B1	Viruses; Duplodnaviria; Heunggongvirae; Uroviricota; Caudoviricetes; Bclasvirinae; Pegunavirus; Pegunavirus kingtut; Mycobacterium phage KingTut
	Oline	B1	Viruses; Duplodnaviria; Heunggongvirae; Uroviricota; Caudoviricetes; Bclasvirinae; Pegunavirus; Pegunavirus oline; Mycobacterium phage Oline
	Soto	B1	Viruses; Duplodnaviria; Heunggongvirae; Uroviricota; Caudoviricetes; Bclasvirinae; Pegunavirus; Pegunavirus soto; Mycobacterium phage Soto
	Vortex	B1	Viruses; Duplodnaviria; Heunggongvirae; Uroviricota; Caudoviricetes; Bclasvirinae; Pegunavirus; unclassified Pegunavirus; Mycobacterium phage Vortex
	Vista	B1	Viruses; Duplodnaviria; Heunggongvirae; Uroviricota; Caudoviricetes; Bclasvirinae; Pegunavirus; Pegunavirus soto; Mycobacterium phage Vista
	UncleHowie	B1	Viruses; Duplodnaviria; Heunggongvirae; Uroviricota; Caudoviricetes; Bclasvirinae; Pegunavirus; Pegunavirus soto; Mycobacterium phage UncleHowie
	Swish	B1	Viruses; Duplodnaviria; Heunggongvirae; Uroviricota; Caudoviricetes; Bclasvirinae; Pegunavirus; Pegunavirus soto; Mycobacterium phage Swish
	Phipps	B1	Viruses; Duplodnaviria; Heunggongvirae; Uroviricota; Caudoviricetes; Bclasvirinae; Pegunavirus; Pegunavirus soto; Mycobacterium phage Phipps
	Rosebush	B2	Viruses; Duplodnaviria; Heunggongvirae; Uroviricota; Caudoviricetes; Bclasvirinae; Rosebushvirus; Rosebushvirus rosebush; Mycobacterium phage Rosebush
	TA17a	B2	Viruses; Duplodnaviria; Heunggongvirae; Uroviricota; Caudoviricetes; Bclasvirinae; Rosebushvirus; Rosebushvirus TA17a
	Laurie	B2	Viruses; Duplodnaviria; Heunggongvirae; Uroviricota; Caudoviricetes; Bclasvirinae; Rosebushvirus; Rosebushvirus laurie
	Qyrzula	B2	Viruses; Duplodnaviria; Heunggongvirae; Uroviricota; Caudoviricetes; Bclasvirinae; Rosebushvirus; Rosebushvirus godines; Mycobacterium phage Qyrzula
	Godines	B2	Viruses; Duplodnaviria; Heunggongvirae; Uroviricota; Caudoviricetes; Bclasvirinae; Rosebushvirus; Rosebushvirus godines
	Pipefish	B3	Viruses; Duplodnaviria; Heunggongvirae; Uroviricota; Caudoviricetes; Bclasvirinae; Pipefishvirus; Pipefishvirus pipefish; Mycobacterium phage Pipefish
	Bernardo	B3	Viruses; Duplodnaviria; Heunggongvirae; Uroviricota; Caudoviricetes; Bclasvirinae; Pipefishvirus; Pipefishvirus bernardo; Mycobacterium phage Bernardo
	Gadjet	B3	Viruses; Duplodnaviria; Heunggongvirae; Uroviricota; Caudoviricetes; Bclasvirinae; Pipefishvirus; Pipefishvirus gadjet; Mycobacterium phage Gadjet
	Obutu	B3	Viruses; Duplodnaviria; Heunggongvirae; Uroviricota; Caudoviricetes; Bclasvirinae; Pipefishvirus; Pipefishvirus obutu; Mycobacterium phage Obutu
	Phlyer	B3	Viruses; Duplodnaviria; Heunggongvirae; Uroviricota; Caudoviricetes; Bclasvirinae; Pipefishvirus; unclassified Pipefishvirus; Mycobacterium phage Phlyer
	Athena	B3	Viruses; Duplodnaviria; Heunggongvirae; Uroviricota; Caudoviricetes; Bclasvirinae; Pipefishvirus; Pipefishvirus athena
	Phaedrus	B3	Viruses; Duplodnaviria; Heunggongvirae; Uroviricota; Caudoviricetes; Bclasvirinae; Pipefishvirus; unclassified Pipefishvirus; Mycobacterium phage Phaedrus
	Akoma	B3	Viruses; Duplodnaviria; Heunggongvirae; Uroviricota; Caudoviricetes; Bclasvirinae; Pipefishvirus; unclassified Pipefishvirus; Mycobacterium phage Akoma
	Vincenzo	B4	Viruses; Duplodnaviria; Heunggongvirae; Uroviricota; Caudoviricetes; Bclasvirinae; Coopervirus; Coopervirus vincenzo; Mycobacterium phage Vincenzo
	Heath	B4	Viruses; Duplodnaviria; Heunggongvirae; Uroviricota; Caudoviricetes; Bclasvirinae; Coopervirus; Coopervirus heath; Mycobacterium phage Heath
	BrownCNA	B4	Viruses; Duplodnaviria; Heunggongvirae; Uroviricota; Caudoviricetes; Bclasvirinae; Coopervirus; Coopervirus heath; Mycobacterium phage Heath Summary
	Zemanar	B4	Viruses; Duplodnaviria; Heunggongvirae; Uroviricota; Caudoviricetes; Bclasvirinae; Coopervirus; Coopervirus zemanar
	Bane1	B4	Viruses; Duplodnaviria; Heunggongvirae; Uroviricota; Caudoviricetes; Bclasvirinae; Coopervirus; Coopervirus bane1; Mycobacterium phage Bane1
	Fortunato	B4	Viruses; Duplodnaviria; Heunggongvirae; Uroviricota; Caudoviricetes; Bclasvirinae; Coopervirus; Coopervirus fortunato; Mycobacterium phage Fortunato
	JAMaL	B4	Viruses; Duplodnaviria; Heunggongvirae; Uroviricota; Caudoviricetes; Bclasvirinae; Coopervirus; Coopervirus JAMaL; Mycobacterium phage JAMaL
	Chrisnmich	B4	Viruses; Duplodnaviria; Heunggongvirae; Uroviricota; Caudoviricetes; Bclasvirinae; Coopervirus; Coopervirus chrisnmich
	Cooper	B4	Viruses; Duplodnaviria; Heunggongvirae; Uroviricota; Caudoviricetes; Bclasvirinae; Coopervirus; Coopervirus cooper; Mycobacterium phage Cooper
	Adawi	B4	Viruses; Duplodnaviria; Heunggongvirae; Uroviricota; Caudoviricetes; Bclasvirinae; Coopervirus; Coopervirus adawi; Mycobacterium phage Adawi
	Nigel	B4	Viruses; Duplodnaviria; Heunggongvirae; Uroviricota; Caudoviricetes; Bclasvirinae; Coopervirus; Coopervirus nigel; Mycobacterium phage Nigel
	Stinger	B4	Viruses; Duplodnaviria; Heunggongvirae; Uroviricota; Caudoviricetes; Bclasvirinae; Coopervirus; Coopervirus stinger; Mycobacterium phage Stinger
	Phelemich	B5	Viruses; Duplodnaviria; Heunggongvirae; Uroviricota; Caudoviricetes; Bclasvirinae; Acadianvirus; Acadianvirus reprobate; Mycobacterium phage Phelemich
	Reprobate	B5	Viruses; Duplodnaviria; Heunggongvirae; Uroviricota; Caudoviricetes; Bclasvirinae; Acadianvirus; Acadianvirus reprobate; Mycobacterium phage Reprobate
	Serendipitous	B5	Viruses; Duplodnaviria; Heunggongvirae; Uroviricota; Caudoviricetes; Bclasvirinae; Acadianvirus; Acadianvirus serendipitous; Mycobacterium phage Serendipitous
	Acadian	B5	Viruses; Duplodnaviria; Heunggongvirae; Uroviricota; Caudoviricetes; Bclasvirinae; Acadianvirus; Acadianvirus acadian
	Baee	B5	Viruses; Duplodnaviria; Heunggongvirae; Uroviricota; Caudoviricetes; Bclasvirinae; Acadianvirus; Acadianvirus baee; Mycobacterium phage Baee
	KayaCho	B6	Viruses; Duplodnaviria; Heunggongvirae; Uroviricota; Caudoviricetes; Bclasvirinae; unclassified Bclasvirinae; Mycobacterium phage KayaCho
	Julie1	B6	Viruses; Duplodnaviria; Heunggongvirae; Uroviricota; Caudoviricetes; Bclasvirinae; Julieunavirus; Julieunavirus julie1; Mycobacterium phage Julie1
	39HC	B6	Viruses; Duplodnaviria; Heunggongvirae; Uroviricota; Caudoviricetes; Bclasvirinae; unclassified Bclasvirinae; Mycobacterium phage 39HC
	Hosp	B6	Viruses; Duplodnaviria; Heunggongvirae; Uroviricota; Caudoviricetes; Bclasvirinae; unclassified Bclasvirinae; Mycobacterium phage Hosp
	Saguaro	B7	Viruses; Duplodnaviria; Heunggongvirae; Uroviricota; Caudoviricetes; Bclasvirinae; Saguarovirus; Saguarovirus saguaro; Mycobacterium phage Saguaro
	Thonko	B8	Viruses; Duplodnaviria; Heunggongvirae; Uroviricota; Caudoviricetes; Bclasvirinae; Thonkovirus; Thonkovirus thonko; Mycobacterium phage Thonko
	Quesadilla	B9	Viruses; Duplodnaviria; Heunggongvirae; Uroviricota; Caudoviricetes; Bclasvirinae; Quesadillavirus; Quesadillavirus quesadilla; Mycobacterium phage Quesadilla
	CRB2	B9	Viruses; Duplodnaviria; Heunggongvirae; Uroviricota; Caudoviricetes; Bclasvirinae; Quesadillavirus; Quesadillavirus CRB2; Mycobacterium phage CRB2
	Imvubu	B10	Viruses; Duplodnaviria; Heunggongvirae; Uroviricota; Caudoviricetes; Bclasvirinae; Imvubuvirus; Imvubuvirus imvubu; Mycobacterium phage Imvubu
	LilMcDreamy	B12	Viruses; Duplodnaviria; Heunggongvirae; Uroviricota; Caudoviricetes; Bclasvirinae; Lilmcdreamyvirus; Lilmcdreamyvirus lilmcdreamy; Mycobacterium phage LilMcDreamy
	BirdsNest	B13	Viruses; Duplodnaviria; Heunggongvirae; Uroviricota; Caudoviricetes; Bclasvirinae; Birdsnestvirus; Birdsnestvirus birdsnest; Mycobacterium phage BirdsNest
	Cluster C
	Tonenili	C1	Viruses; Duplodnaviria; Heunggongvirae; Uroviricota; Caudoviricetes; Ceeclamvirinae; Bixzunavirus; Bixzunavirus tonenili; Mycobacterium phage Tonenili
	Bigswole	C1	Viruses; Duplodnaviria; Heunggongvirae; Uroviricota; Caudoviricetes; Ceeclamvirinae; Bixzunavirus; Bixzunavirus bigswole; Mycobacterium phage Bigswole
	Dandelion	C1	Viruses; Duplodnaviria; Heunggongvirae; Uroviricota; Caudoviricetes; Ceeclamvirinae; Bixzunavirus; Bixzunavirus dandelion; Mycobacterium phage Dandelion
	LinStu	C1	Viruses; Duplodnaviria; Heunggongvirae; Uroviricota; Caudoviricetes; Ceeclamvirinae; Bixzunavirus; Bixzunavirus Bxz1; Mycobacterium phage LinStu
	Sebata	C1	Viruses; Duplodnaviria; Heunggongvirae; Uroviricota; Caudoviricetes; Ceeclamvirinae; Bixzunavirus; Bixzunavirus sebata
	NoodleTree	C1	Viruses; Duplodnaviria; Heunggongvirae; Uroviricota; Caudoviricetes; Ceeclamvirinae; Bixzunavirus; Bixzunavirus noodletree; Mycobacterium phage NoodleTree
	Spud	C1	Viruses; Duplodnaviria; Heunggongvirae; Uroviricota; Caudoviricetes; Ceeclamvirinae; Bixzunavirus; Bixzunavirus Bxz1; Mycobacterium phage Spud
	MoMoMixon	C1	Viruses; Duplodnaviria; Heunggongvirae; Uroviricota; Caudoviricetes; Ceeclamvirinae; Bixzunavirus; Bixzunavirus Bxz1; Mycobacterium phage Spud
	Gizmo	C1	Viruses; Duplodnaviria; Heunggongvirae; Uroviricota; Caudoviricetes; Ceeclamvirinae; Bixzunavirus; Bixzunavirus Bxz1; Mycobacterium phage MoMoMixon
	Pleione	C1	Viruses; Duplodnaviria; Heunggongvirae; Uroviricota; Caudoviricetes; Ceeclamvirinae; Bixzunavirus; Bixzunavirus Bxz1; Mycobacterium phage Pleione
	ScottMcG	C1	Viruses; Duplodnaviria; Heunggongvirae; Uroviricota; Caudoviricetes; Ceeclamvirinae; Bixzunavirus; Bixzunavirus Bxz1; Mycobacterium phage ScottMcG
	Catera	C1	Viruses; Duplodnaviria; Heunggongvirae; Uroviricota; Caudoviricetes; Ceeclamvirinae; Bixzunavirus; Bixzunavirus Bxz1; Mycobacterium phage Catera
	Rizal	C1	Viruses; Duplodnaviria; Heunggongvirae; Uroviricota; Caudoviricetes; Ceeclamvirinae; Bixzunavirus; Bixzunavirus Bxz1; Mycobacterium phage Rizal
	Astraea	C1	Viruses; Duplodnaviria; Heunggongvirae; Uroviricota; Caudoviricetes; Ceeclamvirinae; Bixzunavirus; Bixzunavirus astraea; Mycobacterium phage Astraea Summary
	ArcherS7	C1	Viruses; Duplodnaviria; Heunggongvirae; Uroviricota; Caudoviricetes; Ceeclamvirinae; Bixzunavirus; Bixzunavirus Bxz1; Mycobacterium phage ArcherS7
	Breeniome	C1	Viruses; Duplodnaviria; Heunggongvirae; Uroviricota; Caudoviricetes; Ceeclamvirinae; Bixzunavirus; Bixzunavirus Bxz1; Mycobacterium phage Breeniome
	Nappy	C1	Viruses; Duplodnaviria; Heunggongvirae; Uroviricota; Caudoviricetes; Ceeclamvirinae; Bixzunavirus; Bixzunavirus nappy; Mycobacterium phage Nappy
	Bxz1	C1	Viruses; Duplodnaviria; Heunggongvirae; Uroviricota; Caudoviricetes; Ceeclamvirinae; Bixzunavirus; Bixzunavirus Bxz1; Mycobacterium phage Bxz1
	Mangeria	C1	Viruses; Duplodnaviria; Heunggongvirae; Uroviricota; Caudoviricetes; Ceeclamvirinae; Bixzunavirus; Bixzunavirus mangeria; Mycobacterium phage Mangeria
	Cane17	C1	Viruses; Duplodnaviria; Heunggongvirae; Uroviricota; Caudoviricetes; Ceeclamvirinae; Bixzunavirus; Bixzunavirus cane17; Mycobacterium phage Cane17
	HyRo	C1	Viruses; Duplodnaviria; Heunggongvirae; Uroviricota; Caudoviricetes; Ceeclamvirinae; Bixzunavirus; Bixzunavirus hyro; Mycobacterium phage HyRo
	Alice	C1	Viruses; Duplodnaviria; Heunggongvirae; Uroviricota; Caudoviricetes; Ceeclamvirinae; Bixzunavirus; Bixzunavirus alice; Mycobacterium phage Alice
	Lukilu	C1	Viruses; Duplodnaviria; Heunggongvirae; Uroviricota; Caudoviricetes; Ceeclamvirinae; Bixzunavirus; Bixzunavirus lukilu; Mycobacterium phage Lukilu
	ET08	C1	Viruses; Duplodnaviria; Heunggongvirae; Uroviricota; Caudoviricetes; Ceeclamvirinae; Bixzunavirus; Bixzunavirus Bxz1; Mycobacterium phage ET08
	Cali	C1	Viruses; Duplodnaviria; Heunggongvirae; Uroviricota; Caudoviricetes; Ceeclamvirinae; Bixzunavirus; Bixzunavirus Bxz1; Mycobacterium phage Cali
	CharlieB	C1	Viruses; Duplodnaviria; Heunggongvirae; Uroviricota; Caudoviricetes; Ceeclamvirinae; Bixzunavirus; Bixzunavirus charlieB; Mycobacterium phage CharlieB
	Quasimodo	C1	Viruses; Duplodnaviria; Heunggongvirae; Uroviricota; Caudoviricetes; Ceeclamvirinae; Bixzunavirus; Bixzunavirus quasimodo; Mycobacterium phage Quasimodo
	QBert	C1	Viruses; Duplodnaviria; Heunggongvirae; Uroviricota; Caudoviricetes; Ceeclamvirinae; Bixzunavirus; Bixzunavirus qbert; Mycobacterium phage QBert
	Sauce	C1	Viruses; Duplodnaviria; Heunggongvirae; Uroviricota; Caudoviricetes; Ceeclamvirinae; Bixzunavirus; Bixzunavirus sauce; Mycobacterium phage Sauce
	Myrna	C2	Viruses; Duplodnaviria; Heunggongvirae; Uroviricota; Caudoviricetes; Ceeclamvirinae; Myrnavirus; Myrnavirus myrna; Mycobacterium phage Myrna
	Phabba	C2	Viruses; Duplodnaviria; Heunggongvirae; Uroviricota; Caudoviricetes; Ceeclamvirinae; Myrnavirus; Myranavirus phabba; Mycobacterium phage Phabba
	Cluster D
	Gumball	D1	Viruses; Duplodnaviria; Heunggongvirae; Uroviricota; Caudoviricetes; Dclasvirinae; Plotvirus; Plotvirus plot; Mycobacterium phage Gumball
	Plot	D1	Viruses; Duplodnaviria; Heunggongvirae; Uroviricota; Caudoviricetes; Dclasvirinae; Plotvirus; Plotvirus plot; Mycobacterium phage PLot
	PBI1	D1	Viruses; Duplodnaviria; Heunggongvirae; Uroviricota; Caudoviricetes; Dclasvirinae; Plotvirus; Mycobacterium virus PBI1; Mycobacterium phage PBI1
	Troll4	D1	Viruses; Duplodnaviria; Heunggongvirae; Uroviricota; Caudoviricetes; Dclasvirinae; Plotvirus; Plotvirus plot; Mycobacterium phage Troll4
	Hawkeye	D2	Viruses; Duplodnaviria; Heunggongvirae; Uroviricota; Caudoviricetes; Dclasvirinae; Hawkeyevirus; Hawkeyevirus hawkeye; Mycobacterium phage Hawkeye
	Cluster E
	HufflyPuff	n/a	Viruses; Duplodnaviria; Heunggongvirae; Uroviricota; Caudoviricetes; Kostyavirus; unclassified Kostyavirus; Mycobacterium phage HufflyPuff
	Phaux	n/a	Viruses; Duplodnaviria; Heunggongvirae; Uroviricota; Caudoviricetes; Kostyavirus; unclassified Kostyavirus; Mycobacterium phage Phaux
	PhatBacter	n/a	Viruses; Duplodnaviria; Heunggongvirae; Uroviricota; Caudoviricetes; Kostyavirus; unclassified Kostyavirus; Mycobacterium phage PhatBacter
	Nala	n/a	Viruses; Duplodnaviria; Heunggongvirae; Uroviricota; Caudoviricetes; Kostyavirus; unclassified Kostyavirus; Mycobacterium phage Nala
	Contagion	n/a	Viruses; Duplodnaviria; Heunggongvirae; Uroviricota; Caudoviricetes; Kostyavirus; unclassified Kostyavirus; Mycobacterium phage Contagion
	Bruin	n/a	Viruses; Duplodnaviria; Heunggongvirae; Uroviricota; Caudoviricetes; Kostyavirus; unclassified Kostyavirus; Mycobacterium phage Bruin
	Dumbo	n/a	Viruses; Duplodnaviria; Heunggongvirae; Uroviricota; Caudoviricetes; Kostyavirus; unclassified Kostyavirus; Mycobacterium phage Dumbo
	CJW1	n/a	Viruses; Duplodnaviria; Heunggongvirae; Uroviricota; Caudoviricetes; Kostyavirus; Kostyavirus CJW1
	Phrux	n/a	Viruses; Duplodnaviria; Heunggongvirae; Uroviricota; Caudoviricetes; Kostyavirus; unclassified Kostyavirus; Mycobacterium phage Phrux
	Quink	n/a	Viruses; Duplodnaviria; Heunggongvirae; Uroviricota; Caudoviricetes; Kostyavirus; unclassified Kostyavirus; Mycobacterium phage Quink
	Murphy	n/a	Viruses; Duplodnaviria; Heunggongvirae; Uroviricota; Caudoviricetes; Kostyavirus; unclassified Kostyavirus; Mycobacterium phage Murphy
	Lilac	n/a	Viruses; Duplodnaviria; Heunggongvirae; Uroviricota; Caudoviricetes; Kostyavirus; unclassified Kostyavirus; Mycobacterium phage Lilac
	Porky	n/a	Viruses; Duplodnaviria; Heunggongvirae; Uroviricota; Caudoviricetes; Kostyavirus; Kostyavirus porky
	DrDrey	n/a	Viruses; Duplodnaviria; Heunggongvirae; Uroviricota; Caudoviricetes; Kostyavirus; unclassified Kostyavirus; Mycobacterium phage DrDrey
	244	n/a	Viruses; Duplodnaviria; Heunggongvirae; Uroviricota; Caudoviricetes; Kostyavirus; Kostyavirus kv244
	Pumpkin	n/a	Viruses; Duplodnaviria; Heunggongvirae; Uroviricota; Caudoviricetes; Kostyavirus; Kostyavirus pumpkin
	Bask21	n/a	Viruses; Duplodnaviria; Heunggongvirae; Uroviricota; Caudoviricetes; Kostyavirus; Kostyavirus bask21
	Sirduracell	n/a	Viruses; Duplodnaviria; Heunggongvirae; Uroviricota; Caudoviricetes; Kostyavirus; Kostyavirus sirduracell
	Goku	n/a	Viruses; Duplodnaviria; Heunggongvirae; Uroviricota; Caudoviricetes; Kostyavirus; Kostyavirus eureka; Mycobacterium phage Goku
	Eureka	n/a	Viruses; Duplodnaviria; Heunggongvirae; Uroviricota; Caudoviricetes; Kostyavirus; Kostyavirus eureka
	NelitzaMV	n/a	Viruses; Duplodnaviria; Heunggongvirae; Uroviricota; Caudoviricetes; Kostyavirus; unclassified Kostyavirus; Mycobacterium phage NelitzaMV
	Toto	n/a	Viruses; Duplodnaviria; Heunggongvirae; Uroviricota; Caudoviricetes; Kostyavirus; Kostyavirus toto; Mycobacterium phage Toto
	Dusk	n/a	Viruses; Duplodnaviria; Heunggongvirae; Uroviricota; Caudoviricetes; Kostyavirus; Kostyavirus toto; Mycobacterium phage Dusk
	Kostya	n/a	Viruses; Duplodnaviria; Heunggongvirae; Uroviricota; Caudoviricetes; Kostyavirus; Kostyavirus kostya
	Mindy	n/a	Viruses; Duplodnaviria; Heunggongvirae; Uroviricota; Caudoviricetes; Kostyavirus; Kostyavirus toto; Mycobacterium phage Mindy
	Cluster F
	Koella	F1	Viruses; Duplodnaviria; Heunggongvirae; Uroviricota; Caudoviricetes; Gracegardnervirinae; Cheoctovirus; unclassified Cheoctovirus; Mycobacterium phage Koella
	Pippy	F1	Viruses; Duplodnaviria; Heunggongvirae; Uroviricota; Caudoviricetes; Gracegardnervirinae; Cheoctovirus; unclassified Cheoctovirus; Mycobacterium phage Pippy
	Clifton	F1	Viruses; Duplodnaviria; Heunggongvirae; Uroviricota; Caudoviricetes; Gracegardnervirinae; Cheoctovirus; unclassified Cheoctovirus; Mycobacterium phage Clifton
	Brocalys	F1	Viruses; Duplodnaviria; Heunggongvirae; Uroviricota; Caudoviricetes; Gracegardnervirinae; Cheoctovirus; unclassified Cheoctovirus; Mycobacterium phage Brocalys
	LastJedi	F1	Viruses; Duplodnaviria; Heunggongvirae; Uroviricota; Caudoviricetes; Gracegardnervirinae; Cheoctovirus; unclassified Cheoctovirus; Mycobacterium phage LastJedi
	ByChance	F1	Viruses; Duplodnaviria; Heunggongvirae; Uroviricota; Caudoviricetes; Gracegardnervirinae; Cheoctovirus; unclassified Cheoctovirus; Mycobacterium phage ByChance
	BobaPhett	F1	Viruses; Duplodnaviria; Heunggongvirae; Uroviricota; Caudoviricetes; Gracegardnervirinae; Cheoctovirus; Cheoctovirus bobaphett; Mycobacterium phage BobaPhett
	SwagPigglett	F1	Viruses; Duplodnaviria; Heunggongvirae; Uroviricota; Caudoviricetes; Gracegardnervirinae; Cheoctovirus; Cheoctovirus swagpigglett; Mycobacterium phage SwagPigglett
	DRBy19	F1	Viruses; Duplodnaviria; Heunggongvirae; Uroviricota; Caudoviricetes; Gracegardnervirinae; Cheoctovirus; Cheoctovirus DRBy19; Mycobacterium phage DRBy19
	Mattes	F1	Viruses; Duplodnaviria; Heunggongvirae; Uroviricota; Caudoviricetes; Gracegardnervirinae; Cheoctovirus; Cheoctovirus mattes; Mycobacterium phage Mattes
	Saal	F1	Viruses; Duplodnaviria; Heunggongvirae; Uroviricota; Caudoviricetes; Gracegardnervirinae; Cheoctovirus; Cheoctovirus saal; Mycobacterium phage Saal
	Gorge	F1	Viruses; Duplodnaviria; Heunggongvirae; Uroviricota; Caudoviricetes; Gracegardnervirinae; Cheoctovirus; Cheoctovirus gorge; Mycobacterium phage Gorge
	Shilan	F1	Viruses; Duplodnaviria; Heunggongvirae; Uroviricota; Caudoviricetes; Gracegardnervirinae; Cheoctovirus; Mycobacterium virus Shilan
	Lizziana	F1	Viruses; Duplodnaviria; Heunggongvirae; Uroviricota; Caudoviricetes; Gracegardnervirinae; Cheoctovirus; Cheoctovirus lizziana; Mycobacterium phage Lizziana
	Burwell21	F1	Viruses; Duplodnaviria; Heunggongvirae; Uroviricota; Caudoviricetes; Gracegardnervirinae; Cheoctovirus; Cheoctovirus burwell21; Mycobacterium phage Burwell21
	Cabrinians	F1	Viruses; Duplodnaviria; Heunggongvirae; Uroviricota; Caudoviricetes; Gracegardnervirinae; Cheoctovirus; unclassified Cheoctovirus; Mycobacterium phage Cabrinians
	Priscilla	F1	Viruses; Duplodnaviria; Heunggongvirae; Uroviricota; Caudoviricetes; Gracegardnervirinae; Cheoctovirus; Cheoctovirus priscilla; Mycobacterium phage Priscilla
	Gandalph	F1	Viruses; Duplodnaviria; Heunggongvirae; Uroviricota; Caudoviricetes; Gracegardnervirinae; Cheoctovirus; Cheoctovirus gandalph; Mycobacterium phage Gandalph
	OlympiaSaint	F1	Viruses; Duplodnaviria; Heunggongvirae; Uroviricota; Caudoviricetes; Gracegardnervirinae; Cheoctovirus; Cheoctovirus olympiasaint; Mycobacterium phage OlympiaSaint
	Spoonbill	F1	Viruses; Duplodnaviria; Heunggongvirae; Uroviricota; Caudoviricetes; Gracegardnervirinae; Cheoctovirus; Cheoctovirus spoonbill; Mycobacterium phage Spoonbill
	Ogopogo	F1	Viruses; Duplodnaviria; Heunggongvirae; Uroviricota; Caudoviricetes; Gracegardnervirinae; Cheoctovirus; unclassified Cheoctovirus; Mycobacterium phage Ogopogo
	Pollywog	F1	Viruses; Duplodnaviria; Heunggongvirae; Uroviricota; Caudoviricetes; Gracegardnervirinae; Cheoctovirus; unclassified Cheoctovirus; Mycobacterium phage Pollywog
	Kenuha5	F1	Viruses; Duplodnaviria; Heunggongvirae; Uroviricota; Caudoviricetes; Gracegardnervirinae; Cheoctovirus; unclassified Cheoctovirus; Mycobacterium phage Kenuha5
	Bipolar	F1	Viruses; Duplodnaviria; Heunggongvirae; Uroviricota; Caudoviricetes; Gracegardnervirinae; Cheoctovirus; unclassified Cheoctovirus; Mycobacterium phage Bipolar
	Shauna1	F1	Viruses; Duplodnaviria; Heunggongvirae; Uroviricota; Caudoviricetes; Gracegardnervirinae; Cheoctovirus; Mycobacterium virus Shauna1
	Estave1	F1	Viruses; Duplodnaviria; Heunggongvirae; Uroviricota; Caudoviricetes; Gracegardnervirinae; Cheoctovirus; Cheoctovirus estave1; Mycobacterium phage Estave1
	Kersh	F1	Viruses; Duplodnaviria; Heunggongvirae; Uroviricota; Caudoviricetes; Gracegardnervirinae; Cheoctovirus; Cheoctovirus kersh; Mycobacterium phage Kersh
	Quico	F1	Viruses; Duplodnaviria; Heunggongvirae; Uroviricota; Caudoviricetes; Gracegardnervirinae; Cheoctovirus; unclassified Cheoctovirus; Mycobacterium phage Quico
	Florinda	F1	Viruses; Duplodnaviria; Heunggongvirae; Uroviricota; Caudoviricetes; Gracegardnervirinae; Cheoctovirus; Cheoctovirus florinda; Mycobacterium phage Florinda
	Kimberlium	F1	Viruses; Duplodnaviria; Heunggongvirae; Uroviricota; Caudoviricetes; Gracegardnervirinae; Cheoctovirus; Cheoctovirus kimberlium; Mycobacterium phage Kimberlium
	QuickMath	F1	Viruses; Duplodnaviria; Heunggongvirae; Uroviricota; Caudoviricetes; Gracegardnervirinae; Cheoctovirus; Cheoctovirus quickmath; Mycobacterium phage QuickMath
	PMC	F1	Viruses; Duplodnaviria; Heunggongvirae; Uroviricota; Caudoviricetes; Gracegardnervirinae; Cheoctovirus; Mycobacterium virus PMC
	Boomer	F1	Viruses; Duplodnaviria; Heunggongvirae; Uroviricota; Caudoviricetes; Gracegardnervirinae; Cheoctovirus; Mycobacterium virus Boomer
	Ovechkin	F1	Viruses; Duplodnaviria; Heunggongvirae; Uroviricota; Caudoviricetes; Gracegardnervirinae; Cheoctovirus; Cheoctovirus ovechkin; Mycobacterium phage Ovechkin
	StAnnes	F1	Viruses; Duplodnaviria; Heunggongvirae; Uroviricota; Caudoviricetes; Gracegardnervirinae; Cheoctovirus; unclassified Cheoctovirus; Mycobacterium phage StAnnes
	Dlane	F1	Viruses; Duplodnaviria; Heunggongvirae; Uroviricota; Caudoviricetes; Gracegardnervirinae; Cheoctovirus; Mycobacterium virus Dlane
	Filuzino	F1	Viruses; Duplodnaviria; Heunggongvirae; Uroviricota; Caudoviricetes; Gracegardnervirinae; Cheoctovirus; Cheoctovirus filuzino; Mycobacterium phage Filuzino
	Fruitloop	F1	Viruses; Duplodnaviria; Heunggongvirae; Uroviricota; Caudoviricetes; Gracegardnervirinae; Cheoctovirus; Mycobacterium virus Fruitloop
	Ardmore	F1	Viruses; Duplodnaviria; Heunggongvirae; Uroviricota; Caudoviricetes; Gracegardnervirinae; Cheoctovirus; Mycobacterium virus Ardmore
	Batiatus	F1	Viruses; Duplodnaviria; Heunggongvirae; Uroviricota; Caudoviricetes; Gracegardnervirinae; Cheoctovirus; Cheoctovirus batiatus; Mycobacterium phage Batiatus
	Melissauren88	F1	Viruses; Duplodnaviria; Heunggongvirae; Uroviricota; Caudoviricetes; Gracegardnervirinae; Cheoctovirus; Cheoctovirus melissauren88; Mycobacterium phage Melissauren88
	Hlubikazi	F1	Viruses; Duplodnaviria; Heunggongvirae; Uroviricota; Caudoviricetes; Gracegardnervirinae; Cheoctovirus; Cheoctovirus hlubikazi; Mycobacterium phage Hlubikazi
	SG4	F1	Viruses; Duplodnaviria; Heunggongvirae; Uroviricota; Caudoviricetes; Gracegardnervirinae; Cheoctovirus; Mycobacterium virus SG4
	EleanorGeorge	F1	Viruses; Duplodnaviria; Heunggongvirae; Uroviricota; Caudoviricetes; Gracegardnervirinae; Cheoctovirus; Cheoctovirus eleanorgeorge; Mycobacterium phage EleanorGeorge
	Donkeykong	F1	Viruses; Duplodnaviria; Heunggongvirae; Uroviricota; Caudoviricetes; Gracegardnervirinae; Cheoctovirus; Cheoctovirus donkeykong; Mycobacterium phage Donkeykong
	SuperGrey	F1	Viruses; Duplodnaviria; Heunggongvirae; Uroviricota; Caudoviricetes; Gracegardnervirinae; Cheoctovirus; Cheoctovirus supergrey; Mycobacterium phage SuperGrey
	Wachhund	F1	Viruses; Duplodnaviria; Heunggongvirae; Uroviricota; Caudoviricetes; Gracegardnervirinae; Cheoctovirus; Cheoctovirus wachhund; Mycobacterium phage Wachhund
	Emma	F1	Viruses; Duplodnaviria; Heunggongvirae; Uroviricota; Caudoviricetes; Gracegardnervirinae; Cheoctovirus; Cheoctovirus emma; Mycobacterium phage Emma
	Moonbeam	F1	Viruses; Duplodnaviria; Heunggongvirae; Uroviricota; Caudoviricetes; Gracegardnervirinae; Cheoctovirus; Cheoctovirus moonbeam; Mycobacterium phage Moonbeam
	KristaRAM	F1	Viruses; Duplodnaviria; Heunggongvirae; Uroviricota; Caudoviricetes; Gracegardnervirinae; Cheoctovirus; Cheoctovirus kristaram; Mycobacterium phage KristaRAM
	CaptainTrips	F1	Viruses; Duplodnaviria; Heunggongvirae; Uroviricota; Caudoviricetes; Gracegardnervirinae; Cheoctovirus; Cheoctovirus captaintrips; Mycobacterium phage CaptainTrips
	MinionDave	F1	Viruses; Duplodnaviria; Heunggongvirae; Uroviricota; Caudoviricetes; Gracegardnervirinae; Cheoctovirus; Cheoctovirus miniondave; Mycobacterium phage MinionDave
	XFactor	F1	Viruses; Duplodnaviria; Heunggongvirae; Uroviricota; Caudoviricetes; Gracegardnervirinae; Cheoctovirus; Cheoctovirus xfactor; Mycobacterium phage XFactor
	Byougenkin	F1	Viruses; Duplodnaviria; Heunggongvirae; Uroviricota; Caudoviricetes; Gracegardnervirinae; Cheoctovirus; Cheoctovirus byougenkin; Mycobacterium phage Byougenkin
	Galactic	F1	Viruses; Duplodnaviria; Heunggongvirae; Uroviricota; Caudoviricetes; Gracegardnervirinae; Cheoctovirus; Cheoctovirus galactic; Mycobacterium phage Galactic
	MilleniumForce	F1	Viruses; Duplodnaviria; Heunggongvirae; Uroviricota; Caudoviricetes; Gracegardnervirinae; Cheoctovirus; Cheoctovirus milleniumforce; Mycobacterium phage MilleniumForce
	Spartacus	F1	Viruses; Duplodnaviria; Heunggongvirae; Uroviricota; Caudoviricetes; Gracegardnervirinae; Cheoctovirus; Mycobacterium virus Spartacus
	WillSterrel	F1	Viruses; Duplodnaviria; Heunggongvirae; Uroviricota; Caudoviricetes; Gracegardnervirinae; Cheoctovirus; Cheoctovirus willsterrel; Mycobacterium phage WillSterrel
	DeadP	F1	Viruses; Duplodnaviria; Heunggongvirae; Uroviricota; Caudoviricetes; Gracegardnervirinae; Cheoctovirus; Mycobacterium virus DeadP
	Wee	F1	Viruses; Duplodnaviria; Heunggongvirae; Uroviricota; Caudoviricetes; Gracegardnervirinae; Cheoctovirus; Mycobacterium virus Wee; Mycobacterium phage Wee
	Taj	F1	Viruses; Duplodnaviria; Heunggongvirae; Uroviricota; Caudoviricetes; Gracegardnervirinae; Cheoctovirus; Mycobacterium virus Taj; Mycobacterium phage Taj
	Mutaforma13	F1	Viruses; Duplodnaviria; Heunggongvirae; Uroviricota; Caudoviricetes; Gracegardnervirinae; Cheoctovirus; Mycobacterium virus Mutaforma13
	Firehouse51	F1	Viruses; Duplodnaviria; Heunggongvirae; Uroviricota; Caudoviricetes; Gracegardnervirinae; Cheoctovirus; Cheoctovirus firehouse51; Mycobacterium phage Firehouse51
	Che8	F1	Viruses; Duplodnaviria; Heunggongvirae; Uroviricota; Caudoviricetes; Gracegardnervirinae; Cheoctovirus; Mycobacterium virus Che8
	Ochi17	F1	Viruses; Duplodnaviria; Heunggongvirae; Uroviricota; Caudoviricetes; Gracegardnervirinae; Cheoctovirus; Cheoctovirus ochi17; Mycobacterium phage Ochi17
	Llama	F1	Viruses; Duplodnaviria; Heunggongvirae; Uroviricota; Caudoviricetes; Gracegardnervirinae; Cheoctovirus; unclassified Cheoctovirus; Mycobacterium phage Llama
	Seabastian	F1	Viruses; Duplodnaviria; Heunggongvirae; Uroviricota; Caudoviricetes; Gracegardnervirinae; Cheoctovirus; unclassified Cheoctovirus; Mycobacterium phage Seabastian
	Minnie	F1	Viruses; Duplodnaviria; Heunggongvirae; Uroviricota; Caudoviricetes; Gracegardnervirinae; Cheoctovirus; Cheoctovirus minnie; Mycobacterium phage Minnie
	Sandalphon	F1	Viruses; Duplodnaviria; Heunggongvirae; Uroviricota; Caudoviricetes; Gracegardnervirinae; Cheoctovirus; Cheoctovirus sandalphon; Mycobacterium phage Sandalphon
	Dante	F1	Viruses; Duplodnaviria; Heunggongvirae; Uroviricota; Caudoviricetes; Gracegardnervirinae; Cheoctovirus; Cheoctovirus dante; Mycobacterium phage Dante
	Chuckly	F1	Viruses; Duplodnaviria; Heunggongvirae; Uroviricota; Caudoviricetes; Gracegardnervirinae; Cheoctovirus; Cheoctovirus chuckly; Mycobacterium phage Chuckly
	Blexus	F1	Viruses; Duplodnaviria; Heunggongvirae; Uroviricota; Caudoviricetes; Gracegardnervirinae; Cheoctovirus; Cheoctovirus blexus; Mycobacterium phage Blexus
	Whouxphf	F1	Viruses; Duplodnaviria; Heunggongvirae; Uroviricota; Caudoviricetes; Gracegardnervirinae; Cheoctovirus; Cheoctovirus whouxphf; Mycobacterium phage Whouxphf
	Nitzel	F1	Viruses; Duplodnaviria; Heunggongvirae; Uroviricota; Caudoviricetes; Gracegardnervirinae; Cheoctovirus; Cheoctovirus nitzel; Mycobacterium phage Nitzel
	Poenanya	F1	Viruses; Duplodnaviria; Heunggongvirae; Uroviricota; Caudoviricetes; Gracegardnervirinae; Cheoctovirus; Cheoctovirus poenanya; Mycobacterium phage Poenanya
	Inventum	F1	Viruses; Duplodnaviria; Heunggongvirae; Uroviricota; Caudoviricetes; Gracegardnervirinae; Cheoctovirus; Cheoctovirus inventum; Mycobacterium phage Inventum
	Dorothy	F1	Viruses; Duplodnaviria; Heunggongvirae; Uroviricota; Caudoviricetes; Gracegardnervirinae; Cheoctovirus; Mycobacterium virus Dorothy
	RitaG	F1	Viruses; Duplodnaviria; Heunggongvirae; Uroviricota; Caudoviricetes; Gracegardnervirinae; Cheoctovirus; Cheoctovirus ritaG; Mycobacterium phage RitaG
	JoeyJr	F1	Viruses; Duplodnaviria; Heunggongvirae; Uroviricota; Caudoviricetes; Gracegardnervirinae; Cheoctovirus; Cheoctovirus joeyjr; Mycobacterium phage JoeyJr
	Daenerys	F1	Viruses; Duplodnaviria; Heunggongvirae; Uroviricota; Caudoviricetes; Gracegardnervirinae; Cheoctovirus; unclassified Cheoctovirus; Mycobacterium phage Daenerys
	Nimbo	F1	Viruses; Duplodnaviria; Heunggongvirae; Uroviricota; Caudoviricetes; Gracegardnervirinae; Cheoctovirus; unclassified Cheoctovirus; Mycobacterium phage Nimbo
	Geralt	F1	Viruses; Duplodnaviria; Heunggongvirae; Uroviricota; Caudoviricetes; Gracegardnervirinae; Cheoctovirus; Cheoctovirus geralt; Mycobacterium phage Geralt
	OldBen	F1	Viruses; Duplodnaviria; Heunggongvirae; Uroviricota; Caudoviricetes; Gracegardnervirinae; Cheoctovirus; Cheoctovirus oldben; Mycobacterium phage OldBen
	Empress	F1	Viruses; Duplodnaviria; Heunggongvirae; Uroviricota; Caudoviricetes; Gracegardnervirinae; Cheoctovirus; Cheoctovirus empress; Mycobacterium phage Empress
	Polka14	F1	Viruses; Duplodnaviria; Heunggongvirae; Uroviricota; Caudoviricetes; Gracegardnervirinae; Cheoctovirus; Cheoctovirus polka14; Mycobacterium phage Polka14
	Krakatau	F1	Viruses; Duplodnaviria; Heunggongvirae; Uroviricota; Caudoviricetes; Gracegardnervirinae; Cheoctovirus; Cheoctovirus krakatau; Mycobacterium phage Krakatau
	Girr	F1	Viruses; Duplodnaviria; Heunggongvirae; Uroviricota; Caudoviricetes; Gracegardnervirinae; Cheoctovirus; Cheoctovirus girr; Mycobacterium phage Girr
	Phasih	F1	Viruses; Duplodnaviria; Heunggongvirae; Uroviricota; Caudoviricetes; Gracegardnervirinae; Cheoctovirus; Cheoctovirus phasih; Mycobacterium phage Phasih
	BodEinwohner17	F1	Viruses; Duplodnaviria; Heunggongvirae; Uroviricota; Caudoviricetes; Gracegardnervirinae; Cheoctovirus; Cheoctovirus bodeinwohner17; Mycobacterium phage BodEinwohner17
	Pacc40	F1	Viruses; Duplodnaviria; Heunggongvirae; Uroviricota; Caudoviricetes; Gracegardnervirinae; Cheoctovirus; Mycobacterium virus Pacc40; Mycobacterium phage Pacc40
	Nivrat	F1	Viruses; Duplodnaviria; Heunggongvirae; Uroviricota; Caudoviricetes; Gracegardnervirinae; Cheoctovirus; Cheoctovirus nivrat; Mycobacterium phage Nivrat
	LilMoolah	F1	Viruses; Duplodnaviria; Heunggongvirae; Uroviricota; Caudoviricetes; Gracegardnervirinae; Cheoctovirus; Cheoctovirus lilmoolah; Mycobacterium phage LilMoolah
	GUmbie	F1	Viruses; Duplodnaviria; Heunggongvirae; Uroviricota; Caudoviricetes; Gracegardnervirinae; Cheoctovirus; Mycobacterium virus GUmbie
	Veteran	F1	Viruses; Duplodnaviria; Heunggongvirae; Uroviricota; Caudoviricetes; Gracegardnervirinae; Cheoctovirus; Cheoctovirus veteran; Mycobacterium phage Veteran
	SiSi	F1	Viruses; Duplodnaviria; Heunggongvirae; Uroviricota; Caudoviricetes; Gracegardnervirinae; Cheoctovirus; Cheoctovirus sisi; Mycobacterium phage SiSi
	Mantra	F1	Viruses; Duplodnaviria; Heunggongvirae; Uroviricota; Caudoviricetes; Gracegardnervirinae; Cheoctovirus; Cheoctovirus mantra; Mycobacterium phage Mantra
	Eish	F1	Viruses; Duplodnaviria; Heunggongvirae; Uroviricota; Caudoviricetes; Gracegardnervirinae; Cheoctovirus; Cheoctovirus eish; Mycobacterium phage Eish
	Doug	F1	Viruses; Duplodnaviria; Heunggongvirae; Uroviricota; Caudoviricetes; Gracegardnervirinae; Cheoctovirus; Cheoctovirus doug; Mycobacterium phage Doug
	Zerg	F1	Viruses; Duplodnaviria; Heunggongvirae; Uroviricota; Caudoviricetes; Gracegardnervirinae; Cheoctovirus; Cheoctovirus zerg; Mycobacterium phage Zerg
	DillTech15	F1	Viruses; Duplodnaviria; Heunggongvirae; Uroviricota; Caudoviricetes; Gracegardnervirinae; Cheoctovirus; Cheoctovirus dilltech15; Mycobacterium phage DillTech15
	PopTart	F1	Viruses; Duplodnaviria; Heunggongvirae; Uroviricota; Caudoviricetes; Gracegardnervirinae; Cheoctovirus; Cheoctovirus poptart; Mycobacterium phage PopTart
	SassyB	F1	Viruses; Duplodnaviria; Heunggongvirae; Uroviricota; Caudoviricetes; Gracegardnervirinae; Cheoctovirus; unclassified Cheoctovirus; Mycobacterium phage SassyB
	ArcusAngelus	F1	Viruses; Duplodnaviria; Heunggongvirae; Uroviricota; Caudoviricetes; Gracegardnervirinae; Cheoctovirus; Cheoctovirus arcusangelus; Mycobacterium phage ArcusAngelus
	Tweety	F1	Viruses; Duplodnaviria; Heunggongvirae; Uroviricota; Caudoviricetes; Gracegardnervirinae; Cheoctovirus; Mycobacterium virus Tweety; Mycobacterium phage Tweety
	Hamulus	F1	Viruses; Duplodnaviria; Heunggongvirae; Uroviricota; Caudoviricetes; Gracegardnervirinae; Cheoctovirus; Cheoctovirus hamulus; Mycobacterium phage Hamulus
	DotProduct	F1	Viruses; Duplodnaviria; Heunggongvirae; Uroviricota; Caudoviricetes; Gracegardnervirinae; Cheoctovirus; Mycobacterium virus DotProduct
	Fancypants	F1	Viruses; Duplodnaviria; Heunggongvirae; Uroviricota; Caudoviricetes; Gracegardnervirinae; Cheoctovirus; Cheoctovirus fancypants; Mycobacterium phage Fancypants
	Mahavrat	F1	Viruses; Duplodnaviria; Heunggongvirae; Uroviricota; Caudoviricetes; Gracegardnervirinae; Cheoctovirus; Cheoctovirus mahavrat; Mycobacterium phage Mahavrat
	Sparkdehlily	F1	Viruses; Duplodnaviria; Heunggongvirae; Uroviricota; Caudoviricetes; Gracegardnervirinae; Cheoctovirus; Cheoctovirus sparkdehlily; Mycobacterium phage Sparkdehlily
	TDanisky	F1	Viruses; Duplodnaviria; Heunggongvirae; Uroviricota; Caudoviricetes; Gracegardnervirinae; Cheoctovirus; unclassified Cheoctovirus; Mycobacterium phage TDanisky
	Bubbles123	F1	Viruses; Duplodnaviria; Heunggongvirae; Uroviricota; Caudoviricetes; Gracegardnervirinae; Cheoctovirus; Cheoctovirus bubbles123; Mycobacterium phage Bubbles123
	Llij	F1	Viruses; Duplodnaviria; Heunggongvirae; Uroviricota; Caudoviricetes; Gracegardnervirinae; Cheoctovirus; Mycobacterium virus Llij
	Phatniss	F1	Viruses; Duplodnaviria; Heunggongvirae; Uroviricota; Caudoviricetes; Gracegardnervirinae; Cheoctovirus; Cheoctovirus phatniss; Mycobacterium phage Phatniss
	Ibhubesi	F1	Viruses; Duplodnaviria; Heunggongvirae; Uroviricota; Caudoviricetes; Gracegardnervirinae; Cheoctovirus; Mycobacterium virus Ibhubesi
	Harley	F1	Viruses; Duplodnaviria; Heunggongvirae; Uroviricota; Caudoviricetes; Gracegardnervirinae; Cheoctovirus; Cheoctovirus harley; Mycobacterium phage Harley
	Hades	F1	Viruses; Duplodnaviria; Heunggongvirae; Uroviricota; Caudoviricetes; Gracegardnervirinae; Cheoctovirus; Cheoctovirus hades; Mycobacterium phage Hades
	Royals2015	F1	Viruses; Duplodnaviria; Heunggongvirae; Uroviricota; Caudoviricetes; Gracegardnervirinae; Cheoctovirus; Cheoctovirus royals2015; Mycobacterium phage Royals2015
	Frankie	F1	Viruses; Duplodnaviria; Heunggongvirae; Uroviricota; Caudoviricetes; Gracegardnervirinae; Cheoctovirus; unclassified Cheoctovirus; Mycobacterium phage Frankie
	Misha28	F1	Viruses; Duplodnaviria; Heunggongvirae; Uroviricota; Caudoviricetes; Gracegardnervirinae; Cheoctovirus; unclassified Cheoctovirus; Mycobacterium phage Misha28
	Piper2020	F1	Viruses; Duplodnaviria; Heunggongvirae; Uroviricota; Caudoviricetes; Gracegardnervirinae; Cheoctovirus; unclassified Cheoctovirus; Mycobacterium phage Piper2020
	Velveteen	F1	Viruses; Duplodnaviria; Heunggongvirae; Uroviricota; Caudoviricetes; Gracegardnervirinae; Cheoctovirus; unclassified Cheoctovirus; Mycobacterium phage Velveteen
	Cerasum	F1	Viruses; Duplodnaviria; Heunggongvirae; Uroviricota; Caudoviricetes; Gracegardnervirinae; Cheoctovirus; unclassified Cheoctovirus; Mycobacterium phage Cerasum
	Coco12	F1	Viruses; Duplodnaviria; Heunggongvirae; Uroviricota; Caudoviricetes; Gracegardnervirinae; Cheoctovirus; unclassified Cheoctovirus; Mycobacterium phage Coco12
	Kingsley	F1	Viruses; Duplodnaviria; Heunggongvirae; Uroviricota; Caudoviricetes; Gracegardnervirinae; Cheoctovirus; unclassified Cheoctovirus; Mycobacterium phage Kingsley
	WIVsmall	F1	Viruses; Duplodnaviria; Heunggongvirae; Uroviricota; Caudoviricetes; Gracegardnervirinae; Cheoctovirus; unclassified Cheoctovirus; Mycobacterium phage WIVsmall
	Mozy	F1	Viruses; Duplodnaviria; Heunggongvirae; Uroviricota; Caudoviricetes; Gracegardnervirinae; Cheoctovirus; Mycobacterium virus Mozy
	Seagreen	F1	Viruses; Duplodnaviria; Heunggongvirae; Uroviricota; Caudoviricetes; Gracegardnervirinae; Cheoctovirus; unclassified Cheoctovirus; Mycobacterium phage Seagreen
	Bobi	F1	Viruses; Duplodnaviria; Heunggongvirae; Uroviricota; Caudoviricetes; Gracegardnervirinae; Cheoctovirus; unclassified Cheoctovirus; Mycobacterium phage Bobi
	Flathead	F1	Viruses; Duplodnaviria; Heunggongvirae; Uroviricota; Caudoviricetes; Gracegardnervirinae; Cheoctovirus; unclassified Cheoctovirus; Mycobacterium phage Flathead
	Hegedechwinu	F1	Viruses; Duplodnaviria; Heunggongvirae; Uroviricota; Caudoviricetes; Gracegardnervirinae; Cheoctovirus; unclassified Cheoctovirus; Mycobacterium phage Hegedechwinu
	Juice456	F1	Viruses; Duplodnaviria; Heunggongvirae; Uroviricota; Caudoviricetes; Gracegardnervirinae; Cheoctovirus; unclassified Cheoctovirus; Mycobacterium phage Juice456
	OwlsT2W	F1	Viruses; Duplodnaviria; Heunggongvirae; Uroviricota; Caudoviricetes; Gracegardnervirinae; Cheoctovirus; Cheoctovirus owlsT2W; Mycobacterium phage OwlsT2W
	Ramsey	F1	Viruses; Duplodnaviria; Heunggongvirae; Uroviricota; Caudoviricetes; Gracegardnervirinae; Cheoctovirus; Mycobacterium virus Ramsey
	Spikelee	F1	Viruses; Duplodnaviria; Heunggongvirae; Uroviricota; Caudoviricetes; Gracegardnervirinae; Cheoctovirus; Cheoctovirus spikelee; Mycobacterium phage Spikelee
	Plumbus	F1	Viruses; Duplodnaviria; Heunggongvirae; Uroviricota; Caudoviricetes; Gracegardnervirinae; Cheoctovirus; Cheoctovirus plumbus; Mycobacterium phage Plumbus
	RockyHorror	F1	Viruses; Duplodnaviria; Heunggongvirae; Uroviricota; Caudoviricetes; Gracegardnervirinae; Cheoctovirus; Mycobacterium virus RockyHorror
	DaWorst	F1	Viruses; Duplodnaviria; Heunggongvirae; Uroviricota; Caudoviricetes; Gracegardnervirinae; Cheoctovirus; unclassified Cheoctovirus; Mycobacterium phage DaWorst
	Cornucopia	F1	Viruses; Duplodnaviria; Heunggongvirae; Uroviricota; Caudoviricetes; Gracegardnervirinae; Cheoctovirus; unclassified Cheoctovirus; Mycobacterium phage Cornucopia
	Mova	F1	Viruses; Duplodnaviria; Heunggongvirae; Uroviricota; Caudoviricetes; Gracegardnervirinae; Cheoctovirus; unclassified Cheoctovirus; Mycobacterium phage Mova
	Alexphander	F1	Viruses; Duplodnaviria; Heunggongvirae; Uroviricota; Caudoviricetes; Gracegardnervirinae; Cheoctovirus; unclassified Cheoctovirus; Mycobacterium phage Alexphander
	Drago	F1	Viruses; Duplodnaviria; Heunggongvirae; Uroviricota; Caudoviricetes; Gracegardnervirinae; Cheoctovirus; Mycobacterium virus Drago
	Enby	F1	Viruses; Duplodnaviria; Heunggongvirae; Uroviricota; Caudoviricetes; Gracegardnervirinae; Cheoctovirus; unclassified Cheoctovirus; Mycobacterium phage Enby
	SimranZ1	F1	Viruses; Duplodnaviria; Heunggongvirae; Uroviricota; Caudoviricetes; Gracegardnervirinae; Cheoctovirus; unclassified Cheoctovirus; Mycobacterium phage SimranZ1
	Job42	F1	Viruses; Duplodnaviria; Heunggongvirae; Uroviricota; Caudoviricetes; Gracegardnervirinae; Cheoctovirus; unclassified Cheoctovirus; Mycobacterium phage Job42
	BuzzLyseyear	F1	Viruses; Duplodnaviria; Heunggongvirae; Uroviricota; Caudoviricetes; Gracegardnervirinae; Cheoctovirus; Cheoctovirus buzzlyseyear; Mycobacterium phage BuzzLyseyear
	Yoshi	F2	Viruses; Duplodnaviria; Heunggongvirae; Uroviricota; Caudoviricetes; Gracegardnervirinae; Avanivirus; Avanivirus yoshi
	Che9d	F2	Viruses; Duplodnaviria; Heunggongvirae; Uroviricota; Caudoviricetes; Gracegardnervirinae; Avanivirus; Avanivirus Che9d
	Demsculpinboyz	F2	Viruses; Duplodnaviria; Heunggongvirae; Uroviricota; Caudoviricetes; Gracegardnervirinae; Avanivirus; Avanivirus demsculpinboyz; Mycobacterium phage Demsculpinboyz
	Soul22	Unclassified	Viruses; Duplodnaviria; Heunggongvirae; Uroviricota; Caudoviricetes; Gracegardnervirinae; Avanivirus; Avanivirus soul22; Mycobacterium phage Soul22
	Avani	F2	Viruses; Duplodnaviria; Heunggongvirae; Uroviricota; Caudoviricetes; Gracegardnervirinae; Avanivirus; Avanivirus avani
	Jabbawokkie	F2	Viruses; Duplodnaviria; Heunggongvirae; Uroviricota; Caudoviricetes; Gracegardnervirinae; Avanivirus; unclassified Avanivirus; Mycobacterium phage Jabbawokkie
	Zapner	F2	Viruses; Duplodnaviria; Heunggongvirae; Uroviricota; Caudoviricetes; Gracegardnervirinae; Avanivirus; Avanivirus zapner; Mycobacterium phage Zapner
	Squirty	F3	Viruses; Duplodnaviria; Heunggongvirae; Uroviricota; Caudoviricetes; Gracegardnervirinae; Squirtyvirus; Mycobacterium virus Squirty; Mycobacterium phage Squirty
	Renaud18	F4	Viruses; Duplodnaviria; Heunggongvirae; Uroviricota; Caudoviricetes; Gracegardnervirinae; Thetabobvirus; Mycobacterium virus Renaud18; Mycobacterium phage Renaud18
	TChen	F4	Viruses; Duplodnaviria; Heunggongvirae; Uroviricota; Caudoviricetes; Gracegardnervirinae; Thetabobvirus; Mycobacterium virus TChen; Mycobacterium phage TChen
	ThetaBob	F4	Viruses; Duplodnaviria; Heunggongvirae; Uroviricota; Caudoviricetes; Gracegardnervirinae; Thetabobvirus; Mycobacterium virus ThetaBob; Mycobacterium phage ThetaBob
	Cornie	F5	Viruses; Duplodnaviria; Heunggongvirae; Uroviricota; Caudoviricetes; Gracegardnervirinae; Cornievirus; Mycobacterium virus Cornie; Mycobacterium phage Cornie
	Cluster G
	Paito	G1	Viruses; Duplodnaviria; Heunggongvirae; Uroviricota; Caudoviricetes; Gclasvirinae; Liefievirus; Liefievirus paito; Mycobacterium phage Paito
	Grizzly	G1	Viruses; Duplodnaviria; Heunggongvirae; Uroviricota; Caudoviricetes; Gclasvirinae; Liefievirus; Liefievirus grizzly; Mycobacterium phage Grizzly
	Halo	G1	Viruses; Duplodnaviria; Heunggongvirae; Uroviricota; Caudoviricetes; Gclasvirinae; Liefievirus; Mycobacterium virus Halo
	Angel	G1	Viruses; Duplodnaviria; Heunggongvirae; Uroviricota; Caudoviricetes; Gclasvirinae; Liefievirus; Mycobacterium virus Halo; Mycobacterium phage Angel
	Leo	G1	Viruses; Duplodnaviria; Heunggongvirae; Uroviricota; Caudoviricetes; Gclasvirinae; Liefievirus; unclassified Liefievirus[58]; Mycobacterium phage Leo
	Liefie	G1	Viruses; Duplodnaviria; Heunggongvirae; Uroviricota; Caudoviricetes; Gclasvirinae; Liefievirus; Liefievirus taheera; Mycobacterium phage Taheera
	Taheera	G1	Viruses; Duplodnaviria; Heunggongvirae; Uroviricota; Caudoviricetes; Gclasvirinae; Liefievirus; Liefievirus taheera; Mycobacterium phage Taheera
	Sneeze	G1	Viruses; Duplodnaviria; Heunggongvirae; Uroviricota; Caudoviricetes; Gclasvirinae; Liefievirus; unclassified Liefievirus[58]; Mycobacterium phage Sneeze
	Rabbs	G1	Viruses; Duplodnaviria; Heunggongvirae; Uroviricota; Caudoviricetes; Gclasvirinae; Liefievirus; Liefievirus rabbs; Mycobacterium phage Rabbs
	FlagStaff	G2	Viruses; Duplodnaviria; Heunggongvirae; Uroviricota; Caudoviricetes; Gclasvirinae; Avocadovirus; Avocadovirus flagstaff; Mycobacterium phage FlagStaff
	Cambiare	G2	Viruses; Duplodnaviria; Heunggongvirae; Uroviricota; Caudoviricetes; Gclasvirinae; Avocadovirus; Avocadovirus cambiare; Mycobacterium phage Cambiare
	Avocado	G2	Viruses; Duplodnaviria; Heunggongvirae; Uroviricota; Caudoviricetes; Gclasvirinae; Avocadovirus; Avocadovirus avocado; Mycobacterium phage Avocado
	MOOREtheMARYer	G3	Viruses; Duplodnaviria; Heunggongvirae; Uroviricota; Caudoviricetes; Gclasvirinae; Pinnievirus; Pinnievirus moorethemaryer; Mycobacterium phage MOOREtheMARYer
	Pinnie	G3	Duplodnaviria; Heunggongvirae; Uroviricota; Caudoviricetes; Gclasvirinae; Pinnievirus; Pinnievirus pinnie; Mycobacterium phage Pinnie
	Jolie2	G4	Viruses; Duplodnaviria; Heunggongvirae; Uroviricota; Caudoviricetes; Gclasvirinae; Jolieduovirus; Jolieduovirus jolie2; Mycobacterium phage Jolie2
	Mercurio	G4	Viruses; Duplodnaviria; Heunggongvirae; Uroviricota; Caudoviricetes; Gclasvirinae; Jolieduovirus; Jolieduovirus mercurio; Mycobacterium phage Mercurio
	Lemuria	G4	Viruses; Duplodnaviria; Heunggongvirae; Uroviricota; Caudoviricetes; Gclasvirinae; Jolieduovirus; Jolieduovirus lemuria; Mycobacterium phage Lemuria
	Antsirabe	G5	Viruses; Duplodnaviria; Heunggongvirae; Uroviricota; Caudoviricetes; Gclasvirinae; Antsirabevirus; Antsirabevirus antsirabe; Mycobacterium phage Antsirabe	Reassigned to MOOREtheMARYervirus	Reassigned to G3
	Cluster H
	Predator	H1	Viruses; Duplodnaviria; Heunggongvirae; Uroviricota; Caudoviricetes; Predatorvirus; Predatorvirus predator; Mycobacterium phage Predator		Novel Group (H3)
	Konstantine	H1	Viruses; Duplodnaviria; Heunggongvirae; Uroviricota; Caudoviricetes; Konstantinevirus; Konstantinevirus konstantine; Mycobacterium phage Konstantine
	Oaker	H1	Viruses; Duplodnaviria; Heunggongvirae; Uroviricota; Caudoviricetes; Konstantinevirus; unclassified Konstantinevirus; Mycobacterium phage Oaker
	Damien	H1	Viruses; Duplodnaviria; Heunggongvirae; Uroviricota; Caudoviricetes; Konstantinevirus; unclassified Konstantinevirus; Mycobacterium phage Damien
	Barnyard	H2	Viruses; Duplodnaviria; Heunggongvirae; Uroviricota; Caudoviricetes; Barnyardvirus; Barnyardvirus barnyard; Mycobacterium phage Barnyard
	DrLupo	H2	Viruses; Duplodnaviria; Heunggongvirae; Uroviricota; Caudoviricetes; Barnyardvirus; Barnyardvirus drlupo; Mycobacterium phage DrLupo
	Cluster I
	Brujita	I1	Viruses; Duplodnaviria; Heunggongvirae; Uroviricota; Caudoviricetes; Chebruvirinae; Brujitavirus; Brujitavirus brujita
	Xula	I1	Viruses; Duplodnaviria; Heunggongvirae; Uroviricota; Caudoviricetes; Chebruvirinae; Brujitavirus; Brujitavirus xula; Mycobacterium phage Xula
	Babsiella	I1	Viruses; Duplodnaviria; Heunggongvirae; Uroviricota; Caudoviricetes; Chebruvirinae; Brujitavirus; Brujitavirus babsiella
	HC	I1	Viruses; Duplodnaviria; Heunggongvirae; Uroviricota; Caudoviricetes; Chebruvirinae; Brujitavirus; Brujitavirus HC; Mycobacterium phage HC
	Che9c	I2	Viruses; Duplodnaviria; Heunggongvirae; Uroviricota; Caudoviricetes; Chenonavirus; Chenonavirus Che9c
	Sbash	I2	Viruses; Duplodnaviria; Heunggongvirae; Uroviricota; Caudoviricetes; Chenonavirus; Chenonavirus sbash; Mycobacterium phage Sbash
	Cluster J
	Thibault	n/a	Viruses; Duplodnaviria; Heunggongvirae; Uroviricota; Caudoviricetes; Omegavirus; Omegavirus thibault; Mycobacterium phage Thibault	Bakavirus	Novel Group (J1)
	Redno2	n/a	Viruses; Duplodnaviria; Heunggongvirae; Uroviricota; Caudoviricetes; Omegavirus; unclassified Omegavirus; Mycobacterium phage Redno2	Bakavirus	Novel Group (J1)
	Optimus	n/a	Viruses; Duplodnaviria; Heunggongvirae; Uroviricota; Caudoviricetes; Omegavirus; Omegavirus optimus	Bakavirus	Novel Group (J1)
	Baka	n/a	Viruses; Duplodnaviria; Heunggongvirae; Uroviricota; Caudoviricetes; Omegavirus; Omegavirus baka	Bakavirus	Novel Group (J1)
	Wanda	n/a	Viruses; Duplodnaviria; Heunggongvirae; Uroviricota; Caudoviricetes; Omegavirus; unclassified Omegavirus; Mycobacterium phage Wanda	Bakavirus	Novel Group (J1)
	Minerva	n/a	Viruses; Duplodnaviria; Heunggongvirae; Uroviricota; Caudoviricetes; Omegavirus; unclassified Omegavirus; Mycobacterium phage Minerva	Bakavirus	Novel Group (J1)
	MiaZeal	n/a	Viruses; Duplodnaviria; Heunggongvirae; Uroviricota; Caudoviricetes; Omegavirus; unclassified Omegavirus; Mycobacterium phage MiaZeal		Novel Group (J2)
	Courthouse	n/a	Viruses; Duplodnaviria; Heunggongvirae; Uroviricota; Caudoviricetes; Omegavirus; Omegavirus courthouse		Novel Group (J2)
	Ariel	n/a	Viruses; Duplodnaviria; Heunggongvirae; Uroviricota; Caudoviricetes; Omegavirus; unclassified Omegavirus; Mycobacterium phage Ariel		Novel Group (J2)
	Omega	n/a	Viruses; Duplodnaviria; Heunggongvirae; Uroviricota; Caudoviricetes; Omegavirus; Omegavirus omega[1		Novel Group (J2)
	Littlee	n/a	Viruses; Duplodnaviria; Heunggongvirae; Uroviricota; Caudoviricetes; Omegavirus; Omegavirus littlee		Novel Group (J2)
	Cluster K
	Anaya	K1	Viruses; Duplodnaviria; Heunggongvirae; Uroviricota; Caudoviricetes; Weiservirinae; Anayavirus; Anayavirus anaya
	CrimD	K1	Viruses; Duplodnaviria; Heunggongvirae; Uroviricota; Caudoviricetes; Weiservirinae; Anayavirus; Anayavirus crimD
	Prithvi	K1	Viruses; Duplodnaviria; Heunggongvirae; Uroviricota; Caudoviricetes; Weiservirinae; Anayavirus; Anayavirus prithvi; Mycobacterium phage Prithvi
	Angelica	K1	Viruses; Duplodnaviria; Heunggongvirae; Uroviricota; Caudoviricetes; Weiservirinae; Anayavirus; Anayavirus angelica
	Adonis	K1	Viruses; Duplodnaviria; Heunggongvirae; Uroviricota; Caudoviricetes; Weiservirinae; Anayavirus; Anayavirus adonis; Mycobacterium phage Adonis
	Apocalypse	K1	Viruses; Duplodnaviria; Heunggongvirae; Uroviricota; Caudoviricetes; Weiservirinae; Anayavirus; Anayavirus apocalypse; Mycobacterium phage Apocalypse
	Beezoo	K1	Viruses; Duplodnaviria; Heunggongvirae; Uroviricota; Caudoviricetes; Weiservirinae; Anayavirus; Anayavirus beezoo; Mycobacterium phage Beezoo
	Zavala	K1	Viruses; Duplodnaviria; Heunggongvirae; Uroviricota; Caudoviricetes; Weiservirinae; Anayavirus; Anayavirus zavala; Mycobacterium phage Zavala
	AlishaPH	K1	Viruses; Duplodnaviria; Heunggongvirae; Uroviricota; Caudoviricetes; Weiservirinae; Anayavirus; Anayavirus alishaPH; Mycobacterium phage AlishaPH
	Adephagia	K1	Viruses; Duplodnaviria; Heunggongvirae; Uroviricota; Caudoviricetes; Weiservirinae; Anayavirus; Anayavirus adephagia; Mycobacterium phage Adephagia
	BarrelRoll	K1	Viruses; Duplodnaviria; Heunggongvirae; Uroviricota; Caudoviricetes; Weiservirinae; Anayavirus; Anayavirus JAWS; Mycobacterium phage BarrelRoll
	JAWS	K1	Viruses; Duplodnaviria; Heunggongvirae; Uroviricota; Caudoviricetes; Weiservirinae; Anayavirus; Anayavirus JAWS
	Murucutumbu	K1	Viruses; Duplodnaviria; Heunggongvirae; Uroviricota; Caudoviricetes; Weiservirinae; Anayavirus; Anayavirus murucutumbu; Mycobacterium phage Murucutumbu
	LaterM	K1	Viruses; Duplodnaviria; Heunggongvirae; Uroviricota; Caudoviricetes; Weiservirinae; Anayavirus; Anayavirus laterM; Mycobacterium phage LaterM
	Bella96	K1	Viruses; Duplodnaviria; Heunggongvirae; Uroviricota; Caudoviricetes; Weiservirinae; Anayavirus; Anayavirus bella96; Mycobacterium phage Bella96
	Urkel	K1	Viruses; Duplodnaviria; Heunggongvirae; Uroviricota; Caudoviricetes; Weiservirinae; Anayavirus; Anayavirus urkel; Mycobacterium phage Urkel
	Curiosium	K1	Viruses; Duplodnaviria; Heunggongvirae; Uroviricota; Caudoviricetes; Weiservirinae; Anayavirus; Anayavirus curiosium; Mycobacterium phage Curiosium
	LastHope	K1	Viruses; Duplodnaviria; Heunggongvirae; Uroviricota; Caudoviricetes; Weiservirinae; Anayavirus; Anayavirus lasthope; Mycobacterium phage LastHope
	Yunkel11	K1	Viruses; Duplodnaviria; Heunggongvirae; Uroviricota; Caudoviricetes; Weiservirinae; Anayavirus; Anayavirus yunkel11; Mycobacterium phage Yunkel11	Yunkel11virus	Novel group (K8)
	Enkosi	K1	Viruses; Duplodnaviria; Heunggongvirae; Uroviricota; Caudoviricetes; Weiservirinae; Anayavirus; unclassified Anayavirus; Mycobacterium phage Enkosi	Amelievirus	Novel group (K9)
	Amelie	K1	Viruses; Duplodnaviria; Heunggongvirae; Uroviricota; Caudoviricetes; Weiservirinae; Anayavirus; Anayavirus amelie; Mycobacterium phage Amelie	Amelievirus	Novel group (K9)
	Validus	K1	Viruses; Duplodnaviria; Heunggongvirae; Uroviricota; Caudoviricetes; Weiservirinae; Anayavirus; Anayavirus validus; Mycobacterium phage Validus	Validusvirus	Novel group (K10)
	Niklas	K1	Viruses; Duplodnaviria; Heunggongvirae; Uroviricota; Caudoviricetes; Weiservirinae; Anayavirus; Anayavirus niklas; Mycobacterium Phage Niklas	Validusvirus	Novel group (K10)
	KiSi	K1	Viruses; Duplodnaviria; Heunggongvirae; Uroviricota; Caudoviricetes; Weiservirinae; Anayavirus; Anayavirus kisi; Mycobacterium phage KiSi	Kisivirus	Novel group (K11)
	Chris	K1	Viruses; Duplodnaviria; Heunggongvirae; Uroviricota; Caudoviricetes; Weiservirinae; Anayavirus; Anayavirus chris; Mycobacterium phage Chris	Kisivirus	Novel group (K11)
	MarkPhew	K1	Viruses; Duplodnaviria; Heunggongvirae; Uroviricota; Caudoviricetes; Weiservirinae; Anayavirus; Anayavirus markphew; Mycobacterium phage MarkPhew	Kisivirus	Novel group (K11)
	Nibb	K1	Viruses; Duplodnaviria; Heunggongvirae; Uroviricota; Caudoviricetes; Weiservirinae; Anayavirus; Anayavirus nibb; Mycobacterium phage Nibb	Kisivirus	Novel group (K11)
	TM4	K2	Viruses; Duplodnaviria; Heunggongvirae; Uroviricota; Caudoviricetes; Weiservirinae; Timquatrovirus; Mycobacterium virus TM4; Mycobacterium phage TM4
	Mufasa	K2	Viruses; Duplodnaviria; Heunggongvirae; Uroviricota; Caudoviricetes; Weiservirinae; Timquatrovirus; Timquatrovirus mufasa; Mycobacterium phage Mufasa
	ZoeJ	K2	Viruses; Duplodnaviria; Heunggongvirae; Uroviricota; Caudoviricetes; Weiservirinae; Timquatrovirus; Timquatrovirus zoeJ; Mycobacterium phage ZoeJ
	Milly	K2	Viruses; Duplodnaviria; Heunggongvirae; Uroviricota; Caudoviricetes; Weiservirinae; Timquatrovirus; unclassified Timquatrovirus; Mycobacterium phage Milly
	Findley	K2	Viruses; Duplodnaviria; Heunggongvirae; Uroviricota; Caudoviricetes; Weiservirinae; Timquatrovirus; Timquatrovirus findley; Mycobacterium phage Findley
	MacnCheese	K3	Viruses; Duplodnaviria; Heunggongvirae; Uroviricota; Caudoviricetes; Weiservirinae; Keshuvirus; Keshuvirus macncheese
	Keshu	K3	Viruses; Duplodnaviria; Heunggongvirae; Uroviricota; Caudoviricetes; Weiservirinae; Keshuvirus; Keshuvirus keshu; Mycobacterium phage Keshu
	Hurricane	K3	Viruses; Duplodnaviria; Heunggongvirae; Uroviricota; Caudoviricetes; Weiservirinae; Keshuvirus; Keshuvirus hurricane; Mycobacterium phage Hurricane
	ShedlockHolmes	K3	Viruses; Duplodnaviria; Heunggongvirae; Uroviricota; Caudoviricetes; Weiservirinae; Keshuvirus; Keshuvirus shedlockholmes; Mycobacterium phage ShedlockHolmes
	Pixie	K3	Viruses; Duplodnaviria; Heunggongvirae; Uroviricota; Caudoviricetes; Weiservirinae; Keshuvirus; Keshuvirus pixie
	Eponine	K4	Viruses; Duplodnaviria; Heunggongvirae; Uroviricota; Caudoviricetes; Weiservirinae; Fionnbharthvirus; Fionnbharthvirus eponine; Mycobacterium phage Eponine
	Taquito	K4	Viruses; Duplodnaviria; Heunggongvirae; Uroviricota; Caudoviricetes; Weiservirinae; Fionnbharthvirus; Fionnbharthvirus taquito; Mycobacterium phage Taquito
	Patt	K4	Viruses; Duplodnaviria; Heunggongvirae; Uroviricota; Caudoviricetes; Weiservirinae; Fionnbharthvirus; Fionnbharthvirus patt; Mycobacterium phage Patt
	Fionnbarth	K4	Viruses; Duplodnaviria; Heunggongvirae; Uroviricota; Caudoviricetes; Weiservirinae; Fionnbharthvirus; Fionnbharthvirus fionnbharth
	Cheetobro	K4	Viruses; Duplodnaviria; Heunggongvirae; Uroviricota; Caudoviricetes; Weiservirinae; Fionnbharthvirus; unclassified Fionnbharthvirus; Mycobacterium phage Cheetobro
	Omnicron	K5	Viruses; Duplodnaviria; Heunggongvirae; Uroviricota; Caudoviricetes; Weiservirinae; Kratiovirus; Kratiovirus omnicron; Mycobacterium phage Omnicron
	Rando14	K5	Viruses; Duplodnaviria; Heunggongvirae; Uroviricota; Caudoviricetes; Weiservirinae; Kratiovirus; Kratiovirus rando14; Mycobacterium phage Rando14
	OkiRoe	K5	Viruses; Duplodnaviria; Heunggongvirae; Uroviricota; Caudoviricetes; Weiservirinae; Kratiovirus; unclassified Kratiovirus; Mycobacterium phage OkiRoe
	Gengar	K5	Viruses; Duplodnaviria; Heunggongvirae; Uroviricota; Caudoviricetes; Weiservirinae; Kratiovirus; Kratiovirus gengar; Mycobacterium phage Gengar
	Thyatira	K5	Viruses; Duplodnaviria; Heunggongvirae; Uroviricota; Caudoviricetes; Weiservirinae; Kratiovirus; Kratiovirus thyatira; Mycobacterium phage Thyatira
	Leston	K5	Viruses; Duplodnaviria; Heunggongvirae; Uroviricota; Caudoviricetes; Weiservirinae; Kratiovirus; Kratiovirus leston; Mycobacterium phage Leston
	Paola	K5	Viruses; Duplodnaviria; Heunggongvirae; Uroviricota; Caudoviricetes; Weiservirinae; Kratiovirus; Kratiovirus paola; Mycobacterium phage Paola
	Larva	K5	Viruses; Duplodnaviria; Heunggongvirae; Uroviricota; Caudoviricetes; Weiservirinae; Kratiovirus; Kratiovirus larva
	Kratio	K5	Viruses; Duplodnaviria; Heunggongvirae; Uroviricota; Caudoviricetes; Weiservirinae; Kratiovirus; Kratiovirus kratio; Mycobacterium phage Kratio
	Collard	K5	Viruses; Duplodnaviria; Heunggongvirae; Uroviricota; Caudoviricetes; Weiservirinae; Kratiovirus; Kratiovirus collard; Mycobacterium phage Collard
	Amgine	K6	Viruses; Duplodnaviria; Heunggongvirae; Uroviricota; Caudoviricetes; Weiservirinae; Amginevirus; Amginevirus amgine; Mycobacterium phage Amgine
	Ellie	K6	Viruses; Duplodnaviria; Heunggongvirae; Uroviricota; Caudoviricetes; Weiservirinae; Amginevirus; Amginevirus ellie; Mycobacterium phage Ellie
	Ekdilam	K6	Viruses; Duplodnaviria; Heunggongvirae; Uroviricota; Caudoviricetes; Weiservirinae; Amginevirus; Amginevirus ekdilam; Mycobacterium phage Ekdilam
	Amohnition	K6	Viruses; Duplodnaviria; Heunggongvirae; Uroviricota; Caudoviricetes; Weiservirinae; Amginevirus; Amginevirus amohnition; Mycobacterium phage Amohnition
	DarthP	K6	Viruses; Duplodnaviria; Heunggongvirae; Uroviricota; Caudoviricetes; Weiservirinae; Amginevirus; Amginevirus darthP; Mycobacterium phage DarthP
	SirPhilip	K6	Viruses; Duplodnaviria; Heunggongvirae; Uroviricota; Caudoviricetes; Weiservirinae; Anayavirus; Anayavirus sirphilip; Mycobacterium phage SirPhilip	Sirphilipvirus	Novel group (K13)
	Yuna	K6	Viruses; Duplodnaviria; Heunggongvirae; Uroviricota; Caudoviricetes; Weiservirinae; Anayavirus; Anayavirus yuna; Mycobacterium phage Yuna	Yunavirus	Novel group (K16)
	Unicorn	K6	Viruses; Duplodnaviria; Heunggongvirae; Uroviricota; Caudoviricetes; Weiservirinae; Unicornvirus; Unicornvirus unicorn; Mycobacterium phage Unicorn		Novel group (K14)
	Bryler	K6	Viruses; Duplodnaviria; Heunggongvirae; Uroviricota; Caudoviricetes; Weiservirinae; Unicornvirus; Unicornvirus bryler; Mycobacterium phage Bryler		Novel group (K14)
	Krueger	K6	Viruses; Duplodnaviria; Heunggongvirae; Uroviricota; Caudoviricetes; Weiservirinae; Unicornvirus; Unicornvirus krueger; Mycobacterium phage Krueger		Novel group (K14)
	Ximenita	K6	Viruses; Duplodnaviria; Heunggongvirae; Uroviricota; Caudoviricetes; Weiservirinae; Unicornvirus; Unicornvirus ximenita; Mycobacterium phage Ximenita		Novel group (K14)
	Marshawn	K6	Viruses; Duplodnaviria; Heunggongvirae; Uroviricota; Caudoviricetes; Weiservirinae; Anayavirus; Anayavirus marshawn; Mycobacterium phage Marshawn	Marshawnvirus	Novel group (K12)
	Shandong1	Unclassified	Viruses; Duplodnaviria; Heunggongvirae; Uroviricota; Caudoviricetes; Weiservirinae; Unicornvirus; Unicornvirus shandong1; Mycobacterium phage Shandong1	Shangdong1virus	Novel group (K17)
	Aminay	K7	Viruses; Duplodnaviria; Heunggongvirae; Uroviricota; Caudoviricetes; Weiservirinae; Aminayvirus; Aminayvirus aminay; Mycobacterium phage Aminay
	Cluster L
	Silverleaf	L1	Viruses; Duplodnaviria; Heunggongvirae; Uroviricota; Caudoviricetes; Vilmaviridae; Lclasvirinae; Bronvirus; Bronvirus silverleaf; Mycobacterium phage Silverleaf
	DirkDirk	L1	Viruses; Duplodnaviria; Heunggongvirae; Uroviricota; Caudoviricetes; Vilmaviridae; Lclasvirinae; Bronvirus; Bronvirus dirkdirk; Mycobacterium phage DirkDirk
	OhShagHennessy	L1	Viruses; Duplodnaviria; Heunggongvirae; Uroviricota; Caudoviricetes; Vilmaviridae; Lclasvirinae; Bronvirus; Bronvirus ohshaghennessy; Mycobacterium phage OhShagHennessy
	CicholasNage	L1	Viruses; Duplodnaviria; Heunggongvirae; Uroviricota; Caudoviricetes; Vilmaviridae; Lclasvirinae; Bronvirus; Bronvirus cicholasnage; Mycobacterium phage CicholasNage
	Bron	L1	Viruses; Duplodnaviria; Heunggongvirae; Uroviricota; Caudoviricetes; Vilmaviridae; Lclasvirinae; Bronvirus; Mycobacterium virus Bron
	JoeDirt	L1	Viruses; Duplodnaviria; Heunggongvirae; Uroviricota; Caudoviricetes; Vilmaviridae; Lclasvirinae; Bronvirus; Mycobacterium virus JoeDirt
	CELFI	L2	Viruses; Duplodnaviria; Heunggongvirae; Uroviricota; Caudoviricetes; Vilmaviridae; Lclasvirinae; Faithunavirus; Faithunavirus CELFI; Mycobacterium phage CELFI
	Tourach	L2	Viruses; Duplodnaviria; Heunggongvirae; Uroviricota; Caudoviricetes; Vilmaviridae; Lclasvirinae; Faithunavirus; Faithunavirus tourach; Mycobacterium phage Tourach
	Archie	L2	Viruses; Duplodnaviria; Heunggongvirae; Uroviricota; Caudoviricetes; Vilmaviridae; Lclasvirinae; Faithunavirus; Faithunavirus archie; Mycobacterium phage Archie
	GuuelaD	L2	Viruses; Duplodnaviria; Heunggongvirae; Uroviricota; Caudoviricetes; Vilmaviridae; Lclasvirinae; Faithunavirus; Faithunavirus guuelaD; Mycobacterium phage GuuelaD
	Gardann	L2	Viruses; Duplodnaviria; Heunggongvirae; Uroviricota; Caudoviricetes; Vilmaviridae; Lclasvirinae; Faithunavirus; unclassified Faithunavirus; Mycobacterium phage Gardann
	Faith1	L2	Viruses; Duplodnaviria; Heunggongvirae; Uroviricota; Caudoviricetes; Vilmaviridae; Lclasvirinae; Faithunavirus; Faithunavirus faith1
	Crossroads	L2	Viruses; Duplodnaviria; Heunggongvirae; Uroviricota; Caudoviricetes; Vilmaviridae; Lclasvirinae; Faithunavirus; unclassified Faithunavirus; Mycobacterium phage Crossroads
	Rumpelstiltskin	L2	Viruses; Duplodnaviria; Heunggongvirae; Uroviricota; Caudoviricetes; Vilmaviridae; Lclasvirinae; Faithunavirus; Faithunavirus rumpelstiltskin
	Finemlucis	L2	Viruses; Duplodnaviria; Heunggongvirae; Uroviricota; Caudoviricetes; Vilmaviridae; Lclasvirinae; Faithunavirus; Faithunavirus finemlucis; Mycobacterium phage Finemlucis
	Snenia	L3	Viruses; Duplodnaviria; Heunggongvirae; Uroviricota; Caudoviricetes; Vilmaviridae; Lclasvirinae; Lumosvirus; unclassified Lumosvirus; Mycobacterium phage Snenia
	Lumos	L3	Viruses; Duplodnaviria; Heunggongvirae; Uroviricota; Caudoviricetes; Vilmaviridae; Lclasvirinae; Lumosvirus; Lumosvirus lumos; Mycobacterium phage Lumos
	Lolly9	L3	Viruses; Duplodnaviria; Heunggongvirae; Uroviricota; Caudoviricetes; Vilmaviridae; Lclasvirinae; Lumosvirus; Lumosvirus lolly9; Mycobacterium phage Lolly9
	Whirlwind	L3	Viruses; Duplodnaviria; Heunggongvirae; Uroviricota; Caudoviricetes; Vilmaviridae; Lclasvirinae; Lumosvirus; Lumosvirus whirlwind; Mycobacterium phage Whirlwind
	Krypton555	L3	Viruses; Duplodnaviria; Heunggongvirae; Uroviricota; Caudoviricetes; Vilmaviridae; Lclasvirinae; Lumosvirus; Lumosvirus krypton555; Mycobacterium phage Krypton555
	Bromden	L4	Viruses; Duplodnaviria; Heunggongvirae; Uroviricota; Caudoviricetes; Vilmaviridae; Lclasvirinae; Bromdenvirus; Bromdenvirus bromden; Mycobacterium phage Bromden
	DyoEdafos	L4	Viruses; Duplodnaviria; Heunggongvirae; Uroviricota; Caudoviricetes; Vilmaviridae; Lclasvirinae; Bromdenvirus; Bromdenvirus dyoedafos; Mycobacterium phage DyoEdafos
	Cluster M
	Reindeer	M1	Viruses; Duplodnaviria; Heunggongvirae; Uroviricota; Caudoviricetes; Vilmaviridae; Mclasvirinae; Bongovirus; Bongovirus reindeer; Mycobacterium phage Reindeer
	PegLeg	M1	Viruses; Duplodnaviria; Heunggongvirae; Uroviricota; Caudoviricetes; Vilmaviridae; Mclasvirinae; Bongovirus; Bongovirus bongo; Mycobacterium phage PegLeg
	Bongo	M1	Viruses; Duplodnaviria; Heunggongvirae; Uroviricota; Caudoviricetes; Vilmaviridae; Mclasvirinae; Bongovirus; Bongovirus bongo
	Rey	M2	Viruses; Duplodnaviria; Heunggongvirae; Uroviricota; Caudoviricetes; Vilmaviridae; Mclasvirinae; Reyvirus; Reyvirus rey
	Aziz	M2	Viruses; Duplodnaviria; Heunggongvirae; Uroviricota; Caudoviricetes; Vilmaviridae; Mclasvirinae; Reyvirus; Reyvirus aziz; Mycobacterium phage Aziz
	Estes	M2	Viruses; Duplodnaviria; Heunggongvirae; Uroviricota; Caudoviricetes; Vilmaviridae; Mclasvirinae; Reyvirus; Reyvirus estes; Mycobacterium phage Estes
	MrMagoo	M2	Viruses; Duplodnaviria; Heunggongvirae; Uroviricota; Caudoviricetes; Vilmaviridae; Mclasvirinae; Reyvirus; Reyvirus mrmagoo; Mycobacterium phage MrMagoo
	Cluster N
	Charlie	n/a	Viruses; Duplodnaviria; Heunggongvirae; Uroviricota; Caudoviricetes; Nclasvirinae; Charlievirus; Charlievirus Charlie; Mycobacterium phage Charlie
	Philonius	n/a	Viruses; Duplodnaviria; Heunggongvirae; Uroviricota; Caudoviricetes; Nclasvirinae; Charlievirus; Charlievirus Philonius; Mycobacterium phage Philonius
	Aggie	n/a	Viruses; Duplodnaviria; Heunggongvirae; Uroviricota; Caudoviricetes; Nclasvirinae; Charlievirus; Charlievirus Aggie; Mycobacterium phage Aggie
	Xeno	n/a	Viruses; Duplodnaviria; Heunggongvirae; Uroviricota; Caudoviricetes; Nclasvirinae; Charlievirus; Charlievirus Xeno; Mycobacterium phage Xeno
	Skinnyp	n/a	Viruses; Duplodnaviria; Heunggongvirae; Uroviricota; Caudoviricetes; Nclasvirinae; Charlievirus; Charlievirus skinnypete; Mycobacterium phage SkinnyPete
	Michelle	n/a	Viruses; Duplodnaviria; Heunggongvirae; Uroviricota; Caudoviricetes; Nclasvirinae; Charlievirus; Charlievirus michellemybell; Mycobacterium phage MichelleMyBell
	Butters	n/a	Viruses; Duplodnaviria; Heunggongvirae; Uroviricota; Caudoviricetes; Nclasvirinae; Charlievirus; Charlievirus butters; Mycobacterium phage Butters
	Kevin1	n/a	Viruses; Duplodnaviria; Heunggongvirae; Uroviricota; Caudoviricetes; Nclasvirinae; Charlievirus; Charlievirus Kevin1; Mycobacterium phage Kevin1
	Tapioca	n/a	Viruses; Duplodnaviria; Heunggongvirae; Uroviricota; Caudoviricetes; Nclasvirinae; Charlievirus; Charlievirus Tapioca; Mycobacterium phage Tapioca
	Carcharodon	n/a	Viruses; Duplodnaviria; Heunggongvirae; Uroviricota; Caudoviricetes; Nclasvirinae; Charlievirus; Charlievirus Pipsqueaks; Mycobacterium phage Carcharodon
	Pipsqueaks	n/a	Viruses; Duplodnaviria; Heunggongvirae; Uroviricota; Caudoviricetes; Nclasvirinae; Charlievirus; Charlievirus Pipsqueaks; Mycobacterium phage Pipsqueaks
	Andies	n/a	Viruses; Duplodnaviria; Heunggongvirae; Uroviricota; Caudoviricetes; Nclasvirinae; Charlievirus; Charlievirus Andies; Mycobacterium phage Andies
	Fulbright	n/a	Viruses; Duplodnaviria; Heunggongvirae; Uroviricota; Caudoviricetes; Nclasvirinae; Charlievirus; Charlievirus Fulbright; Mycobacterium phage Fulbright
	Rebel	n/a	Viruses; Duplodnaviria; Heunggongvirae; Uroviricota; Caudoviricetes; Nclasvirinae; Charlievirus; Charlievirus Rebel; Mycobacterium phage Rebel
	Redi	n/a	Viruses; Duplodnaviria; Heunggongvirae; Uroviricota; Caudoviricetes; Nclasvirinae; Charlievirus; Charlievirus redi; Mycobacterium phage Redi
	Jamie19	n/a	Viruses; Duplodnaviria; Heunggongvirae; Uroviricota; Caudoviricetes; Nclasvirinae; Charlievirus; Charlievirus Jamie19; Mycobacterium phage Jamie19
	Phrann	n/a	Viruses; Duplodnaviria; Heunggongvirae; Uroviricota; Caudoviricetes; Nclasvirinae; Charlievirus; Charlievirus phrann; Mycobacterium phage Phrann
	Panchino	n/a	Viruses; Duplodnaviria; Heunggongvirae; Uroviricota; Caudoviricetes; Nclasvirinae; Charlievirus; Charlievirus panchino; Mycobacterium phage Panchino
	Raymond7	n/a	Viruses; Duplodnaviria; Heunggongvirae; Uroviricota; Caudoviricetes; Nclasvirinae; Charlievirus; Charlievirus Raymond7; Mycobacterium phage Raymond7
	Cluster O
	Corndog	n/a	Viruses; Duplodnaviria; Heunggongvirae; Uroviricota; Caudoviricetes; Corndogvirus; Corndogvirus corndog
	Dylan	n/a	Viruses; Duplodnaviria; Heunggongvirae; Uroviricota; Caudoviricetes; Corndogvirus; Corndogvirus firecracker; Mycobacterium phage Dylan
	Firecracker	n/a	Viruses; Duplodnaviria; Heunggongvirae; Uroviricota; Caudoviricetes; Corndogvirus; Corndogvirus firecracker
	Catdawg	n/a	Viruses; Duplodnaviria; Heunggongvirae; Uroviricota; Caudoviricetes; Corndogvirus; Corndogvirus catdawg; Mycobacterium phage Catdawg
	Ryadel	n/a	Viruses; Duplodnaviria; Heunggongvirae; Uroviricota; Caudoviricetes; Corndogvirus; Corndogvirus ryadel; Mycobacterium phage Ryadel
	Cluster P
	Shipwreck	P1	Viruses; Duplodnaviria; Heunggongvirae; Uroviricota; Caudoviricetes; Pclasvirinae; Fishburnevirus; Fishburnevirus shipwreck; Mycobacterium phage Shipwreck
	Willsammy	P1	Viruses; Duplodnaviria; Heunggongvirae; Uroviricota; Caudoviricetes; Pclasvirinae; Fishburnevirus; Fishburnevirus willsammy; Mycobacterium phage Willsammy
	Megiddo	P1	Viruses; Duplodnaviria; Heunggongvirae; Uroviricota; Caudoviricetes; Pclasvirinae; Fishburnevirus; unclassified Fishburnevirus; Mycobacterium phage Megiddo
	KilKor	P1	Viruses; Duplodnaviria; Heunggongvirae; Uroviricota; Caudoviricetes; Pclasvirinae; Fishburnevirus; Fishburnevirus kilkor; Mycobacterium phage KilKor
	Jung	P1	Viruses; Duplodnaviria; Heunggongvirae; Uroviricota; Caudoviricetes; Pclasvirinae; Fishburnevirus; Fishburnevirus jung; Mycobacterium phage Jung
	Brusacoram	P1	Viruses; Duplodnaviria; Heunggongvirae; Uroviricota; Caudoviricetes; Pclasvirinae; Fishburnevirus; Fishburnevirus brusacoram; Mycobacterium phage Brusacoram
	Atcoo	P1	Viruses; Duplodnaviria; Heunggongvirae; Uroviricota; Caudoviricetes; Pclasvirinae; Fishburnevirus; Fishburnevirus atcoo; Mycobacterium phage Atcoo
	GreaseLightnin	P1	Viruses; Duplodnaviria; Heunggongvirae; Uroviricota; Caudoviricetes; Pclasvirinae; Fishburnevirus; Fishburnevirus greaselightnin; Mycobacterium phage GreaseLightnin
	Ksquared	P1	Viruses; Duplodnaviria; Heunggongvirae; Uroviricota; Caudoviricetes; Pclasvirinae; Fishburnevirus; Fishburnevirus ksquared; Mycobacterium phage Ksquared
	Phineas	P1	Viruses; Duplodnaviria; Heunggongvirae; Uroviricota; Caudoviricetes; Pclasvirinae; Fishburnevirus; unclassified Fishburnevirus; Mycobacterium phage Phineas
	Malithi	P1	Viruses; Duplodnaviria; Heunggongvirae; Uroviricota; Caudoviricetes; Pclasvirinae; Fishburnevirus; Fishburnevirus malithi; Mycobacterium phage Malithi
	Jebeks	P1	Viruses; Duplodnaviria; Heunggongvirae; Uroviricota; Caudoviricetes; Pclasvirinae; Fishburnevirus; Fishburnevirus jebeks
	Bartholomew	P1	Viruses; Duplodnaviria; Heunggongvirae; Uroviricota; Caudoviricetes; Pclasvirinae; Fishburnevirus; Fishburnevirus bartholomew; Mycobacterium phage Bartholomew
	FirstPlacePfu	P1	Viruses; Duplodnaviria; Heunggongvirae; Uroviricota; Caudoviricetes; Pclasvirinae; Fishburnevirus; Fishburnevirus firstplacepfu; Mycobacterium phage FirstPlacePfu
	Fishburne	P1	Viruses; Duplodnaviria; Heunggongvirae; Uroviricota; Caudoviricetes; Pclasvirinae; Fishburnevirus; Fishburnevirus fishburne; Mycobacterium phage Fishburne
	Donovan	P1	Viruses; Duplodnaviria; Heunggongvirae; Uroviricota; Caudoviricetes; Pclasvirinae; Fishburnevirus; Fishburnevirus donovan; Mycobacterium phage Donovan
	Arib1	P1	Viruses; Duplodnaviria; Heunggongvirae; Uroviricota; Caudoviricetes; Pclasvirinae; Fishburnevirus; Fishburnevirus arib1; Mycobacterium phage Arib1
	Majeke	P1	Viruses; Duplodnaviria; Heunggongvirae; Uroviricota; Caudoviricetes; Pclasvirinae; Fishburnevirus; Fishburnevirus majeke; Mycobacterium phage Majeke
	Tortellini	P2	Viruses; Duplodnaviria; Heunggongvirae; Uroviricota; Caudoviricetes; Pclasvirinae; Tortellinivirus; Mycobacterium virus Tortellini; Mycobacterium phage Tortellini
	Xavia	P3	Viruses; Duplodnaviria; Heunggongvirae; Uroviricota; Caudoviricetes; Pclasvirinae; Xaviavirus; Xaviavirus xavia; Mycobacterium phage Xavia
	Bignuz	P4	Viruses; Duplodnaviria; Heunggongvirae; Uroviricota; Caudoviricetes; Pclasvirinae; Bignuzvirus; Bignuzvirus bignuz; Mycobacterium phage BigNuz
	Phayonce	P5	Viruses; Duplodnaviria; Heunggongvirae; Uroviricota; Caudoviricetes; Pclasvirinae; Phayoncevirus; Phayoncevirus phayonce; Mycobacterium phage Phayonce
	ThulaThula	P5	Viruses; Duplodnaviria; Heunggongvirae; Uroviricota; Caudoviricetes; Pclasvirinae; Phayoncevirus; Phayoncevirus thulathula; Mycobacterium phage ThulaThula
	Purky	P6	Viruses; Duplodnaviria; Heunggongvirae; Uroviricota; Caudoviricetes; Pclasvirinae; Purkyvirus; Purkyvirus purky; Mycobacterium phage Purky
